# Supplementary material for: catena-Poly[[bis­(μ2-1,4,7,10,13,16-hexa­oxacyclo­octa­deca­ne)dipotassium]-μ2-iodido-(iodidocadmium)-di-μ2-iodido-(iodidocadmium)-μ2-iodido]
Source: Acta Crystallogr Sect E Struct Rep Online. 2013 Jan 31;69(Pt 2):m125. doi: 10.1107/S1600536813002274 (PMC3569213; doi:10.1107/S1600536813002274)
Supplement: Supplementary file 1 [file e-69-0m125-sup1.cif]

##############################################################################
#                                                                            #
# This CIF contains the data in a paper accepted for publication in          #
# Acta Crystallographica Section E. It conforms to the requirements of       #
# Notes for Authors for Acta Crystallographica Section E, and has been       #
# peer reviewed under the auspices of the IUCr Commission on Journals.       #
#                                                                            #
# Full details of the Crystallographic Information File format               #
# are given in the paper "The Crystallographic Information File (CIF):       #
# a New Standard Archive File for Crystallography" by S. R. Hall, F. H.      #
# Allen and I. D. Brown [Acta Cryst. (1991), A47, 655-685].                  #
#                                                                            #
# The current version of the core CIF dictionary is obtainable from          #
# ftp://ftp.iucr.org/pub/cif_core.dic.                                       #
#                                                                            #
# Software is freely available for graphical display of the structure(s)     #
# in this CIF. For information consult the CIF software page                 #
# http://www.iucr.org/resources/cif/software.                                #
#                                                                            #
# This file may be used for bona fide research purposes within the           #
# scientific community so long as proper attribution is given to the journal # 
# article from which it was obtained.                                        #
#                                                                            #
##############################################################################
data_global
_audit_creation_method     SHELXL-97
_journal_date_recd_electronic     2013-01-12
_journal_date_accepted     2013-01-23
_journal_name_full     'Acta Crystallographica, Section E'
_journal_year     2013
_journal_volume     69
_journal_issue      2
_journal_page_first     m125
_journal_page_last     m125
_journal_paper_category     QM
_journal_paper_doi     10.1107/S1600536813002274
_journal_coeditor_code     SJ5295
loop_
    _publ_contact_author_name
    _publ_contact_author_address
    _publ_contact_author_email
    'Dr. M. NizamMohideen'
;
Department of Physics
The New College (Autonomous)
Chennai 600 014
India
;
 'mnizam_new@yahoo.in'
    'Dr. K. Rajarajan'
;
Department of Physics
Rajeswari Vedachalam Government Arts College
Chengalpet 603 001
India
;
 'drkrr2007@gmail.com'
_publ_contact_author_fax     ?
_publ_contact_author_phone     '91-9841459257'
_publ_section_title
;\
<i>catena</i>-Poly[[bis(\m~2~-1,4,7,10,13,16-hexaoxacyclooctadecane)\
dipotassium]-\m~2~-iodido-(iodidocadmium)-di-\m~2~-iodido-(iodidocadmium)-\
\m~2~-iodido]
;
loop_
    _publ_author_name
    _publ_author_footnote
    _publ_author_address
    'K. Rajarajan' .
;
Department of Physics
Rajeswari Vedachalam Government Arts College
Chengalpet 603 001
India
;
    'A. Pugazhenthi' .
;
Research and Development Centre,
Bharathiyar University,
Coimbatore 641 046
India
;
    'NizamMohideen, M.' .
;
Department of Physics
The New College (Autonomous)
Chennai 600 014
India
;
data_I
_audit_creation_method     SHELXL-97
_chemical_name_systematic
;\
<i>catena</i>-Poly[[bis(\m~2~-1,4,7,10,13,16-\
hexaoxacyclooctadecane)dipotassium]-\m~2~-iodido-(iodidocadmium)-\
di-\m~2~-iodido-(iodidocadmium)-\m~2~-iodido]
;
_chemical_name_common     ?
_chemical_formula_moiety     'C12 H24 Cd I3 K O6'
_chemical_formula_sum     'C12 H24 Cd I3 K O6'
_chemical_formula_iupac     '[Cd2 K2 I6 (C12 H24 O6)2]'
_chemical_formula_weight     796.51
_chemical_melting_point     ?
_symmetry_cell_setting     monoclinic
_symmetry_space_group_name_H-M     'P 21/c'
_symmetry_space_group_name_Hall     '-P 2ybc'
loop_
    _symmetry_equiv_pos_as_xyz
    'x, y, z'
    '-x, y+1/2, -z+1/2'
    '-x, -y, -z'
    'x, -y-1/2, z-1/2'
_cell_length_a     10.627(2)
_cell_length_b     14.986(2)
_cell_length_c     15.190(3)
_cell_angle_alpha     90.00
_cell_angle_beta     103.9590(10)
_cell_angle_gamma     90.00
_cell_volume     2347.7(7)
_cell_formula_units_Z     4
_cell_measurement_reflns_used     5995
_cell_measurement_theta_min     2.4
_cell_measurement_theta_max     31.1
_cell_measurement_temperature     293(2)
_exptl_crystal_description     Block
_exptl_crystal_colour     Colorless
_exptl_crystal_size_max     0.20
_exptl_crystal_size_mid     0.15
_exptl_crystal_size_min     0.10
_exptl_crystal_density_diffrn     2.254
_exptl_crystal_density_meas     ?
_exptl_crystal_density_method     'not measured'
_exptl_crystal_F_000     1480
_exptl_absorpt_coefficient_mu     5.072
_exptl_absorpt_correction_type     multi-scan
_exptl_absorpt_process_details     '(SADABS; Sheldrick, 2004)'
_exptl_absorpt_correction_T_min     0.4303
_exptl_absorpt_correction_T_max     0.6310
_exptl_special_details     ?
_diffrn_ambient_temperature     293(2)
_diffrn_radiation_type     MoK\a
_diffrn_radiation_wavelength     0.71073
_diffrn_radiation_source     'fine-focus sealed tube'
_diffrn_radiation_monochromator     graphite
_diffrn_measurement_device_type
;
Bruker Kappa APEXII CCD
;
_diffrn_measurement_method     '\w and \f scans'
_diffrn_detector_area_resol_mean     ?
_diffrn_reflns_number     21969
_diffrn_reflns_av_R_equivalents     0.0245
_diffrn_reflns_av_sigmaI/netI     0.0181
_diffrn_reflns_theta_min     2.40
_diffrn_reflns_theta_max     25.00
_diffrn_reflns_theta_full     25.00
_diffrn_measured_fraction_theta_max     1.000
_diffrn_measured_fraction_theta_full     1.000
_diffrn_reflns_limit_h_min     -12
_diffrn_reflns_limit_h_max     12
_diffrn_reflns_limit_k_min     -17
_diffrn_reflns_limit_k_max     17
_diffrn_reflns_limit_l_min     -18
_diffrn_reflns_limit_l_max     17
_diffrn_standards_number     0
_diffrn_standards_interval_count     ?
_diffrn_standards_interval_time     ?
_diffrn_standards_decay_%     ?
_refine_special_details
;
Refinement of <i>F</i>^2^ against ALL reflections. The weighted <i>R</i>-factor
<i>wR</i> and goodness of fit <i>S</i> are based on <i>F</i>^2^, conventional
<i>R</i>-factors <i>R</i> are based on <i>F</i>, with <i>F</i> set to zero for
negative <i>F</i>^2^. The threshold expression of <i>F</i>^2^ >
\s(<i>F</i>^2^) is used only for calculating <i>R</i>-factors(gt) <i>etc</i>.
and is not relevant to the choice of reflections for refinement.
<i>R</i>-factors based on <i>F</i>^2^ are statistically about twice as large
as those based on <i>F</i>, and <i>R</i>- factors based on ALL data will be
even larger.
;
_reflns_number_total     4129
_reflns_number_gt     3585
_reflns_threshold_expression     I>2\s(I)
_refine_ls_structure_factor_coef     Fsqd
_refine_ls_matrix_type     full
_refine_ls_R_factor_all     0.0345
_refine_ls_R_factor_gt     0.0277
_refine_ls_wR_factor_gt     0.0620
_refine_ls_wR_factor_ref     0.0666
_refine_ls_goodness_of_fit_ref     1.033
_refine_ls_restrained_S_all     1.032
_refine_ls_number_reflns     4129
_refine_ls_number_parameters     219
_refine_ls_number_restraints     6
_refine_ls_hydrogen_treatment     constr
_refine_ls_weighting_scheme     calc
_refine_ls_weighting_details
         'calc w=1/[\s^2^(Fo^2^)+(0.0230P)^2^+7.1196P] where P=(Fo^2^+2Fc^2^)/3'
_atom_sites_solution_hydrogens     geom
_atom_sites_solution_primary     direct
_atom_sites_solution_secondary     difmap
_refine_ls_shift/su_max     0.000
_refine_ls_shift/su_mean     0.000
_refine_diff_density_max     1.525
_refine_diff_density_min     -1.157
_refine_ls_extinction_method     SHELXL
_refine_ls_extinction_coef     0.00235(8)
_refine_ls_extinction_expression
                                  'Fc^*^=kFc[1+0.001xFc^2^\l^3^/sin(2\q)]^-1/4^'
loop_
    _atom_type_symbol
    _atom_type_description
    _atom_type_scat_dispersion_real
    _atom_type_scat_dispersion_imag
    _atom_type_scat_source
    'C' 'C' 0.0033 0.0016
                         'International Tables Vol C Tables 4.2.6.8 and 6.1.1.4'
    'H' 'H' 0.0000 0.0000
                         'International Tables Vol C Tables 4.2.6.8 and 6.1.1.4'
    'O' 'O' 0.0106 0.0060
                         'International Tables Vol C Tables 4.2.6.8 and 6.1.1.4'
    'K' 'K' 0.2009 0.2494
                         'International Tables Vol C Tables 4.2.6.8 and 6.1.1.4'
    'Cd' 'Cd' -0.8075 1.2024
                         'International Tables Vol C Tables 4.2.6.8 and 6.1.1.4'
    'I' 'I' -0.4742 1.8119
                         'International Tables Vol C Tables 4.2.6.8 and 6.1.1.4'
_computing_data_collection     'APEX2 (Bruker, 2004)'
_computing_cell_refinement     'APEX2 and SAINT (Bruker, 2004)'
_computing_data_reduction     'SAINT and XPREP (Bruker, 2004)'
_computing_structure_solution     'SHELXS97 (Sheldrick, 2008)'
_computing_structure_refinement     'SHELXL97 (Sheldrick, 2008)'
_computing_molecular_graphics
;
ORTEP-3 for Windows (Farrugia, 2012) and
<i>Mercury</i> (Macrae <i>et al.</i>, 2008)
;
_computing_publication_material
;
WinGX (Farrugia, 2012) and PLATON (Spek, 2009)
;
loop_
    _atom_site_type_symbol
    _atom_site_label
    _atom_site_fract_x
    _atom_site_fract_y
    _atom_site_fract_z
    _atom_site_U_iso_or_equiv
    _atom_site_adp_type
    _atom_site_calc_flag
    _atom_site_refinement_flags
    _atom_site_occupancy
    _atom_site_symmetry_multiplicity
    _atom_site_disorder_assembly
    _atom_site_disorder_group
    C C1 0.3249(6) 0.2719(4) 0.4090(5) 0.0679(16) Uani d . 1 1 . .
    H H1A 0.3011 0.3261 0.3740 0.081 Uiso calc PR 0.772(18) 1 A 1
    H H1B 0.3200 0.2840 0.4708 0.081 Uiso calc PR 0.772(18) 1 A 1
    H H1C 0.2860 0.2977 0.3501 0.081 Uiso d PR 0.228(18) 1 A 2
    H H1D 0.3298 0.3192 0.4533 0.081 Uiso d PR 0.228(18) 1 A 2
    C C2 0.2332(7) 0.2020(6) 0.3714(8) 0.060(2) Uani d PU 0.772(18) 1 A 1
    H H2A 0.1481 0.2182 0.3790 0.072 Uiso calc PR 0.772(18) 1 A 1
    H H2B 0.2275 0.1966 0.3070 0.072 Uiso calc PR 0.772(18) 1 A 1
    C C2' 0.238(3) 0.2087(18) 0.426(3) 0.055(5) Uani d PU 0.228(18) 1 A 2
    H H2'1 0.1528 0.2214 0.3879 0.066 Uiso calc PR 0.228(18) 1 A 2
    H H2'2 0.2320 0.2155 0.4889 0.066 Uiso calc PR 0.228(18) 1 A 2
    C C3 0.1840(7) 0.0503(5) 0.3846(7) 0.110(3) Uani d . 1 1 A .
    H H3A 0.1013 0.0665 0.3965 0.131 Uiso calc R 1 1 . .
    H H3B 0.1705 0.0449 0.3193 0.131 Uiso calc R 1 1 . .
    C C4 0.2172(7) -0.0310(5) 0.4214(7) 0.104(3) Uani d . 1 1 A .
    H H4A 0.1537 -0.0738 0.3898 0.125 Uiso calc R 1 1 . .
    H H4B 0.2110 -0.0294 0.4840 0.125 Uiso calc R 1 1 . .
    C C5 0.3433(6) -0.1295(4) 0.3525(4) 0.0606(14) Uani d . 1 1 A .
    H H5A 0.3073 -0.1049 0.2927 0.073 Uiso calc R 1 1 . .
    H H5B 0.2900 -0.1796 0.3614 0.073 Uiso calc R 1 1 . .
    C C6 0.4776(6) -0.1597(3) 0.3595(4) 0.0577(14) Uani d . 1 1 A .
    H H6A 0.5175 -0.1768 0.4216 0.069 Uiso calc R 1 1 . .
    H H6B 0.4772 -0.2115 0.3210 0.069 Uiso calc R 1 1 . .
    C C7 0.6773(6) -0.1139(4) 0.3315(4) 0.0660(16) Uani d . 1 1 A .
    H H7A 0.6775 -0.1703 0.3001 0.079 Uiso calc R 1 1 . .
    H H7B 0.7289 -0.1208 0.3932 0.079 Uiso calc R 1 1 . .
    C C8 0.7332(6) -0.0427(4) 0.2846(4) 0.0678(16) Uani d . 1 1 A .
    H H8A 0.8191 -0.0600 0.2795 0.081 Uiso calc R 1 1 . .
    H H8B 0.6792 -0.0342 0.2238 0.081 Uiso calc R 1 1 . .
    C C9 0.7834(6) 0.1110(4) 0.2893(4) 0.0642(15) Uani d . 1 1 A .
    H H9A 0.7216 0.1224 0.2321 0.077 Uiso calc R 1 1 . .
    H H9B 0.8665 0.0970 0.2767 0.077 Uiso calc R 1 1 . .
    C C10 0.7961(5) 0.1915(4) 0.3483(5) 0.0684(16) Uani d . 1 1 A .
    H H10A 0.8492 0.1779 0.4082 0.082 Uiso calc R 1 1 . .
    H H10B 0.8373 0.2394 0.3226 0.082 Uiso calc R 1 1 . .
    C C11 0.6678(6) 0.2865(4) 0.4144(5) 0.0721(17) Uani d . 1 1 A .
    H H11A 0.7194 0.3358 0.4010 0.087 Uiso calc R 1 1 . .
    H H11B 0.7072 0.2660 0.4754 0.087 Uiso calc R 1 1 . .
    C C12 0.5374(6) 0.3184(4) 0.4112(5) 0.0760(18) Uani d . 1 1 . .
    H H12A 0.5394 0.3550 0.4642 0.091 Uiso calc R 1 1 A .
    H H12B 0.5081 0.3555 0.3579 0.091 Uiso calc R 1 1 . .
    O O1 0.4507(4) 0.2494(2) 0.4086(3) 0.0636(10) Uani d . 1 1 A .
    O O2 0.2691(3) 0.1203(2) 0.4130(3) 0.0595(9) Uani d . 1 1 . .
    O O3 0.3430(4) -0.0632(2) 0.4197(3) 0.0616(10) Uani d . 1 1 . .
    O O4 0.5494(4) -0.0901(2) 0.3323(2) 0.0539(9) Uani d . 1 1 . .
    O O5 0.7407(4) 0.0380(2) 0.3341(2) 0.0568(9) Uani d . 1 1 . .
    O O6 0.6704(4) 0.2180(3) 0.3542(3) 0.0680(11) Uani d . 1 1 . .
    K K1 0.51194(11) 0.07876(7) 0.38443(8) 0.0520(3) Uani d . 1 1 . .
    Cd Cd1 0.10508(3) 0.09039(2) 0.07415(2) 0.04486(11) Uani d . 1 1 . .
    I I1 -0.01908(3) -0.06719(2) 0.11826(2) 0.05110(11) Uani d . 1 1 . .
    I I2 -0.00034(4) 0.23919(3) 0.12810(3) 0.06725(14) Uani d . 1 1 . .
    I I3 0.36601(3) 0.07316(3) 0.13778(3) 0.05971(12) Uani d . 1 1 . .
loop_
    _atom_site_aniso_label
    _atom_site_aniso_U_11
    _atom_site_aniso_U_22
    _atom_site_aniso_U_33
    _atom_site_aniso_U_12
    _atom_site_aniso_U_13
    _atom_site_aniso_U_23
    C1 0.070(4) 0.049(3) 0.089(4) 0.022(3) 0.030(3) 0.009(3)
    C2 0.050(4) 0.066(5) 0.059(6) 0.019(3) 0.004(4) 0.005(5)
    C2' 0.048(8) 0.060(9) 0.058(10) 0.024(8) 0.012(10) 0.002(10)
    C3 0.045(4) 0.076(5) 0.198(10) -0.006(4) 0.009(5) 0.005(6)
    C4 0.063(4) 0.074(5) 0.186(9) -0.012(4) 0.052(5) -0.010(5)
    C5 0.071(4) 0.050(3) 0.059(3) -0.012(3) 0.013(3) -0.002(3)
    C6 0.082(4) 0.038(3) 0.055(3) 0.000(3) 0.019(3) 0.000(2)
    C7 0.069(4) 0.049(3) 0.085(4) 0.018(3) 0.028(3) -0.001(3)
    C8 0.072(4) 0.065(4) 0.076(4) 0.011(3) 0.038(3) -0.011(3)
    C9 0.053(3) 0.076(4) 0.070(4) -0.003(3) 0.028(3) 0.004(3)
    C10 0.050(3) 0.070(4) 0.089(4) -0.011(3) 0.024(3) -0.002(3)
    C11 0.068(4) 0.065(4) 0.079(4) -0.010(3) 0.009(3) -0.011(3)
    C12 0.086(5) 0.046(3) 0.100(5) -0.010(3) 0.031(4) -0.013(3)
    O1 0.058(2) 0.045(2) 0.088(3) 0.0044(18) 0.018(2) -0.0001(19)
    O2 0.049(2) 0.051(2) 0.078(3) 0.0035(17) 0.0144(19) 0.0012(18)
    O3 0.060(2) 0.049(2) 0.078(3) -0.0065(18) 0.022(2) -0.0076(18)
    O4 0.061(2) 0.0392(18) 0.065(2) 0.0083(16) 0.0214(18) 0.0028(16)
    O5 0.062(2) 0.059(2) 0.056(2) 0.0023(18) 0.0263(18) -0.0008(17)
    O6 0.058(2) 0.058(2) 0.092(3) -0.0112(19) 0.024(2) -0.013(2)
    K1 0.0499(6) 0.0392(6) 0.0724(8) -0.0007(5) 0.0256(6) -0.0059(5)
    Cd1 0.0438(2) 0.0415(2) 0.0481(2) -0.00042(15) 0.00872(15) -0.00202(15)
    I1 0.0600(2) 0.0530(2) 0.04247(19) -0.01331(16) 0.01657(15) 0.00179(14)
    I2 0.0590(2) 0.0554(2) 0.0825(3) 0.01439(18) 0.0077(2) -0.01480(19)
    I3 0.0436(2) 0.0646(2) 0.0658(2) 0.00437(16) 0.00337(16) 0.00944(17)
_geom_special_details
;
All e.s.d.'s (except the e.s.d. in the dihedral angle between two l.s. planes)
are estimated using the full covariance matrix. The cell e.s.d.'s are taken
into account individually in the estimation of e.s.d.'s in distances, angles
and torsion angles; correlations between e.s.d.'s in cell parameters are only
used when they are defined by crystal symmetry. An approximate (isotropic)
treatment of cell e.s.d.'s is used for estimating e.s.d.'s involving l.s.
planes.
;
loop_
    _geom_bond_atom_site_label_1
    _geom_bond_atom_site_label_2
    _geom_bond_site_symmetry_2
    _geom_bond_distance
    _geom_bond_publ_flag
    C1 O1 . 1.380(7) ?
    C1 C2' . 1.39(3) ?
    C1 C2 . 1.451(11) ?
    C1 H1A . 0.9700 ?
    C1 H1B . 0.9700 ?
    C1 H1C . 0.9700 ?
    C1 H1D . 0.9700 ?
    C2 O2 . 1.388(9) ?
    C2 K1 . 3.456(8) ?
    C2 H2A . 0.9700 ?
    C2 H2B . 0.9700 ?
    C2' O2 . 1.39(3) ?
    C2' H2'1 . 0.9700 ?
    C2' H2'2 . 0.9700 ?
    C3 C4 . 1.352(10) ?
    C3 O2 . 1.383(8) ?
    C3 H3A . 0.9700 ?
    C3 H3B . 0.9700 ?
    C4 O3 . 1.427(8) ?
    C4 H4A . 0.9700 ?
    C4 H4B . 0.9700 ?
    C5 O3 . 1.424(6) ?
    C5 C6 . 1.477(8) ?
    C5 H5A . 0.9700 ?
    C5 H5B . 0.9700 ?
    C6 O4 . 1.413(6) ?
    C6 H6A . 0.9700 ?
    C6 H6B . 0.9700 ?
    C7 O4 . 1.408(6) ?
    C7 C8 . 1.485(8) ?
    C7 H7A . 0.9700 ?
    C7 H7B . 0.9700 ?
    C8 O5 . 1.416(6) ?
    C8 H8A . 0.9700 ?
    C8 H8B . 0.9700 ?
    C9 O5 . 1.419(7) ?
    C9 C10 . 1.489(8) ?
    C9 H9A . 0.9700 ?
    C9 H9B . 0.9700 ?
    C10 O6 . 1.417(7) ?
    C10 H10A . 0.9700 ?
    C10 H10B . 0.9700 ?
    C11 O6 . 1.379(7) ?
    C11 C12 . 1.455(8) ?
    C11 K1 . 3.504(6) ?
    C11 H11A . 0.9700 ?
    C11 H11B . 0.9700 ?
    C12 O1 . 1.380(7) ?
    C12 H12A . 0.9700 ?
    C12 H12B . 0.9700 ?
    O1 K1 . 2.686(4) ?
    O2 K1 . 2.788(4) ?
    O3 K1 . 2.916(4) ?
    O3 K1 3_656 3.011(4) ?
    O4 K1 . 2.709(3) ?
    O5 K1 . 2.786(4) ?
    O6 K1 . 2.788(4) ?
    K1 O3 3_656 3.011(4) ?
    Cd1 I2 . 2.7097(6) ?
    Cd1 I3 . 2.7197(7) ?
    Cd1 I1 . 2.8624(6) ?
    Cd1 I1 3 2.8652(7) ?
    I1 Cd1 3 2.8652(7) ?
loop_
    _geom_angle_atom_site_label_1
    _geom_angle_atom_site_label_2
    _geom_angle_atom_site_label_3
    _geom_angle_site_symmetry_1
    _geom_angle_site_symmetry_3
    _geom_angle
    _geom_angle_publ_flag
    O1 C1 C2' . . 121.5(11) ?
    O1 C1 C2 . . 112.4(5) ?
    O1 C1 H1A . . 109.1 ?
    C2' C1 H1A . . 125.1 ?
    C2 C1 H1A . . 109.1 ?
    O1 C1 H1B . . 109.1 ?
    C2' C1 H1B . . 75.5 ?
    C2 C1 H1B . . 109.1 ?
    H1A C1 H1B . . 107.9 ?
    O1 C1 H1C . . 107.0 ?
    C2' C1 H1C . . 107.0 ?
    C2 C1 H1C . . 80.2 ?
    H1B C1 H1C . . 135.0 ?
    O1 C1 H1D . . 106.9 ?
    C2' C1 H1D . . 106.9 ?
    C2 C1 H1D . . 136.0 ?
    H1A C1 H1D . . 74.4 ?
    H1C C1 H1D . . 106.7 ?
    O2 C2 C1 . . 112.0(6) ?
    O2 C2 K1 . . 50.6(3) ?
    C1 C2 K1 . . 83.0(4) ?
    O2 C2 H2A . . 109.2 ?
    C1 C2 H2A . . 109.2 ?
    K1 C2 H2A . . 159.8 ?
    O2 C2 H2B . . 109.2 ?
    C1 C2 H2B . . 109.2 ?
    K1 C2 H2B . . 81.8 ?
    H2A C2 H2B . . 107.9 ?
    C1 C2' O2 . . 115(2) ?
    C1 C2' H2'1 . . 108.5 ?
    O2 C2' H2'1 . . 108.5 ?
    C1 C2' H2'2 . . 108.5 ?
    O2 C2' H2'2 . . 108.5 ?
    H2'1 C2' H2'2 . . 107.5 ?
    C4 C3 O2 . . 117.9(7) ?
    C4 C3 K1 . . 87.1(4) ?
    O2 C3 K1 . . 48.2(3) ?
    C4 C3 H3A . . 107.8 ?
    O2 C3 H3A . . 107.8 ?
    K1 C3 H3A . . 156.0 ?
    C4 C3 H3B . . 107.8 ?
    O2 C3 H3B . . 107.8 ?
    K1 C3 H3B . . 84.9 ?
    H3A C3 H3B . . 107.2 ?
    C3 C4 O3 . . 116.7(7) ?
    C3 C4 H4A . . 108.1 ?
    O3 C4 H4A . . 108.1 ?
    C3 C4 H4B . . 108.1 ?
    O3 C4 H4B . . 108.1 ?
    H4A C4 H4B . . 107.3 ?
    O3 C5 C6 . . 109.4(4) ?
    O3 C5 H5A . . 109.8 ?
    C6 C5 H5A . . 109.8 ?
    O3 C5 H5B . . 109.8 ?
    C6 C5 H5B . . 109.8 ?
    H5A C5 H5B . . 108.2 ?
    O4 C6 C5 . . 109.5(4) ?
    O4 C6 H6A . . 109.8 ?
    C5 C6 H6A . . 109.8 ?
    O4 C6 H6B . . 109.8 ?
    C5 C6 H6B . . 109.8 ?
    H6A C6 H6B . . 108.2 ?
    O4 C7 C8 . . 108.6(5) ?
    O4 C7 H7A . . 110.0 ?
    C8 C7 H7A . . 110.0 ?
    O4 C7 H7B . . 110.0 ?
    C8 C7 H7B . . 110.0 ?
    H7A C7 H7B . . 108.3 ?
    O5 C8 C7 . . 109.7(5) ?
    O5 C8 H8A . . 109.7 ?
    C7 C8 H8A . . 109.7 ?
    O5 C8 H8B . . 109.7 ?
    C7 C8 H8B . . 109.7 ?
    H8A C8 H8B . . 108.2 ?
    O5 C9 C10 . . 109.2(5) ?
    O5 C9 H9A . . 109.8 ?
    C10 C9 H9A . . 109.8 ?
    O5 C9 H9B . . 109.8 ?
    C10 C9 H9B . . 109.8 ?
    H9A C9 H9B . . 108.3 ?
    O6 C10 C9 . . 108.4(5) ?
    O6 C10 H10A . . 110.0 ?
    C9 C10 H10A . . 110.0 ?
    O6 C10 H10B . . 110.0 ?
    C9 C10 H10B . . 110.0 ?
    H10A C10 H10B . . 108.4 ?
    O6 C11 C12 . . 113.2(5) ?
    O6 C11 K1 . . 48.5(3) ?
    C12 C11 K1 . . 82.6(3) ?
    O6 C11 H11A . . 108.9 ?
    C12 C11 H11A . . 108.9 ?
    K1 C11 H11A . . 157.3 ?
    O6 C11 H11B . . 108.9 ?
    C12 C11 H11B . . 108.9 ?
    K1 C11 H11B . . 85.7 ?
    H11A C11 H11B . . 107.8 ?
    O1 C12 C11 . . 112.3(5) ?
    O1 C12 H12A . . 109.2 ?
    C11 C12 H12A . . 109.2 ?
    O1 C12 H12B . . 109.2 ?
    C11 C12 H12B . . 109.2 ?
    H12A C12 H12B . . 107.9 ?
    C12 O1 C1 . . 117.3(4) ?
    C12 O1 K1 . . 122.4(3) ?
    C1 O1 K1 . . 120.0(3) ?
    C3 O2 C2 . . 116.1(6) ?
    C3 O2 C2' . . 127.2(12) ?
    C3 O2 K1 . . 110.0(4) ?
    C2 O2 K1 . . 106.8(4) ?
    C2' O2 K1 . . 119.8(12) ?
    C5 O3 C4 . . 114.3(5) ?
    C5 O3 K1 . . 105.6(3) ?
    C4 O3 K1 . . 112.2(4) ?
    C5 O3 K1 . 3_656 124.4(3) ?
    C4 O3 K1 . 3_656 105.5(5) ?
    K1 O3 K1 . 3_656 92.68(11) ?
    C7 O4 C6 . . 113.9(4) ?
    C7 O4 K1 . . 116.7(3) ?
    C6 O4 K1 . . 118.5(3) ?
    C8 O5 C9 . . 112.8(4) ?
    C8 O5 K1 . . 113.1(3) ?
    C9 O5 K1 . . 111.4(3) ?
    C11 O6 C10 . . 114.9(5) ?
    C11 O6 K1 . . 109.8(3) ?
    C10 O6 K1 . . 114.6(3) ?
    O1 K1 O4 . . 170.67(13) ?
    O1 K1 O5 . . 120.16(12) ?
    O4 K1 O5 . . 61.03(11) ?
    O1 K1 O6 . . 59.05(12) ?
    O4 K1 O6 . . 120.91(12) ?
    O5 K1 O6 . . 61.14(11) ?
    O1 K1 O2 . . 60.16(11) ?
    O4 K1 O2 . . 117.43(12) ?
    O5 K1 O2 . . 173.22(12) ?
    O6 K1 O2 . . 118.49(12) ?
    O1 K1 O3 . . 119.29(12) ?
    O4 K1 O3 . . 60.85(11) ?
    O5 K1 O3 . . 120.48(11) ?
    O6 K1 O3 . . 178.21(12) ?
    O2 K1 O3 . . 60.01(11) ?
    O1 K1 O3 . 3_656 91.24(12) ?
    O4 K1 O3 . 3_656 98.07(11) ?
    O5 K1 O3 . 3_656 88.95(11) ?
    O6 K1 O3 . 3_656 91.99(12) ?
    O2 K1 O3 . 3_656 97.83(11) ?
    O3 K1 O3 . 3_656 87.32(11) ?
    O1 K1 C2 . . 42.81(17) ?
    O4 K1 C2 . . 131.82(18) ?
    O5 K1 C2 . . 153.38(19) ?
    O6 K1 C2 . . 97.71(17) ?
    O2 K1 C2 . . 22.61(18) ?
    O3 K1 C2 . . 80.96(17) ?
    O3 K1 C2 3_656 . 109.0(2) ?
    O1 K1 C11 . . 42.17(14) ?
    O4 K1 C11 . . 140.31(14) ?
    O5 K1 C11 . . 79.29(13) ?
    O6 K1 C11 . . 21.74(13) ?
    O2 K1 C11 . . 101.99(13) ?
    O3 K1 C11 . . 156.50(14) ?
    O3 K1 C11 3_656 . 80.03(13) ?
    C2 K1 C11 . . 84.52(18) ?
    O1 K1 C3 . . 80.91(15) ?
    O4 K1 C3 . . 95.91(16) ?
    O5 K1 C3 . . 154.87(17) ?
    O6 K1 C3 . . 136.86(16) ?
    O2 K1 C3 . . 21.72(16) ?
    O3 K1 C3 . . 41.94(15) ?
    O3 K1 C3 3_656 . 105.17(19) ?
    C2 K1 C3 . . 39.42(19) ?
    C11 K1 C3 . . 123.07(17) ?
    O1 K1 I3 . . 95.98(9) ?
    O4 K1 I3 . . 74.79(8) ?
    O5 K1 I3 . . 84.10(8) ?
    O6 K1 I3 . . 88.43(9) ?
    O2 K1 I3 . . 89.13(9) ?
    O3 K1 I3 . . 92.49(9) ?
    O3 K1 I3 3_656 . 171.82(8) ?
    C2 K1 I3 . . 79.04(19) ?
    C11 K1 I3 . . 102.81(11) ?
    C3 K1 I3 . . 79.86(18) ?
    O1 K1 K1 . 3_656 110.35(10) ?
    O4 K1 K1 . 3_656 76.54(8) ?
    O5 K1 K1 . 3_656 109.39(9) ?
    O6 K1 K1 . 3_656 134.75(10) ?
    O2 K1 K1 . 3_656 75.86(8) ?
    O3 K1 K1 . 3_656 44.54(8) ?
    O3 K1 K1 3_656 3_656 42.78(7) ?
    C2 K1 K1 . 3_656 96.98(18) ?
    C11 K1 K1 . 3_656 120.13(12) ?
    C3 K1 K1 . 3_656 71.22(16) ?
    I3 K1 K1 . 3_656 136.43(4) ?
    I2 Cd1 I3 . . 115.538(18) ?
    I2 Cd1 I1 . . 111.13(2) ?
    I3 Cd1 I1 . . 109.058(17) ?
    I2 Cd1 I1 . 3 110.792(17) ?
    I3 Cd1 I1 . 3 113.455(17) ?
    I1 Cd1 I1 . 3 94.994(15) ?
    Cd1 I1 Cd1 . 3 85.006(15) ?
    Cd1 I3 K1 . . 120.06(2) ?
loop_
    _geom_torsion_atom_site_label_1
    _geom_torsion_atom_site_label_2
    _geom_torsion_atom_site_label_3
    _geom_torsion_atom_site_label_4
    _geom_torsion_site_symmetry_1
    _geom_torsion_site_symmetry_2
    _geom_torsion_site_symmetry_3
    _geom_torsion_site_symmetry_4
    _geom_torsion
    _geom_torsion_publ_flag
    O1 C1 C2 O2 . . . . 52.9(10) ?
    C2' C1 C2 O2 . . . . -60.7(19) ?
    O1 C1 C2 K1 . . . . 10.6(5) ?
    C2' C1 C2 K1 . . . . -103(2) ?
    O1 C1 C2' O2 . . . . -21(3) ?
    C2 C1 C2' O2 . . . . 63(2) ?
    O2 C3 C4 O3 . . . . -51.3(13) ?
    K1 C3 C4 O3 . . . . -12.7(8) ?
    O3 C5 C6 O4 . . . . -68.8(6) ?
    O4 C7 C8 O5 . . . . 63.5(6) ?
    O5 C9 C10 O6 . . . . -68.1(6) ?
    O6 C11 C12 O1 . . . . 44.6(8) ?
    K1 C11 C12 O1 . . . . 6.1(5) ?
    C11 C12 O1 C1 . . . . 177.6(6) ?
    C11 C12 O1 K1 . . . . -9.4(8) ?
    C2' C1 O1 C12 . . . . -166(2) ?
    C2 C1 O1 C12 . . . . 157.4(7) ?
    C2' C1 O1 K1 . . . . 21(2) ?
    C2 C1 O1 K1 . . . . -15.8(8) ?
    C4 C3 O2 C2 . . . . 178.1(9) ?
    K1 C3 O2 C2 . . . . 121.4(7) ?
    C4 C3 O2 C2' . . . . -143(2) ?
    K1 C3 O2 C2' . . . . 160(2) ?
    C4 C3 O2 K1 . . . . 56.6(10) ?
    C1 C2 O2 C3 . . . . 177.0(7) ?
    K1 C2 O2 C3 . . . . -123.1(7) ?
    C1 C2 O2 C2' . . . . 58(2) ?
    K1 C2 O2 C2' . . . . 118(2) ?
    C1 C2 O2 K1 . . . . -59.9(8) ?
    C1 C2' O2 C3 . . . . -148.2(16) ?
    C1 C2' O2 C2 . . . . -65(3) ?
    C1 C2' O2 K1 . . . . 11(3) ?
    C6 C5 O3 C4 . . . . -178.0(5) ?
    C6 C5 O3 K1 . . . . 58.1(5) ?
    C6 C5 O3 K1 . . . 3_656 -46.3(5) ?
    C3 C4 O3 C5 . . . . -103.7(8) ?
    C3 C4 O3 K1 . . . . 16.6(10) ?
    C3 C4 O3 K1 . . . 3_656 116.1(8) ?
    C8 C7 O4 C6 . . . . 168.6(5) ?
    C8 C7 O4 K1 . . . . -47.6(6) ?
    C5 C6 O4 C7 . . . . -176.6(5) ?
    C5 C6 O4 K1 . . . . 40.3(5) ?
    C7 C8 O5 C9 . . . . -175.2(5) ?
    C7 C8 O5 K1 . . . . -47.7(6) ?
    C10 C9 O5 C8 . . . . -176.6(5) ?
    C10 C9 O5 K1 . . . . 55.0(5) ?
    C12 C11 O6 C10 . . . . 173.5(5) ?
    K1 C11 O6 C10 . . . . -130.9(5) ?
    C12 C11 O6 K1 . . . . -55.5(6) ?
    C9 C10 O6 C11 . . . . 173.6(5) ?
    C9 C10 O6 K1 . . . . 45.0(6) ?
    C12 O1 K1 O5 . . . . -10.5(5) ?
    C1 O1 K1 O5 . . . . 162.3(4) ?
    C12 O1 K1 O6 . . . . -12.6(4) ?
    C1 O1 K1 O6 . . . . 160.3(4) ?
    C12 O1 K1 O2 . . . . 177.3(5) ?
    C1 O1 K1 O2 . . . . -9.8(4) ?
    C12 O1 K1 O3 . . . . 166.6(4) ?
    C1 O1 K1 O3 . . . . -20.5(5) ?
    C12 O1 K1 O3 . . . 3_656 79.0(5) ?
    C1 O1 K1 O3 . . . 3_656 -108.2(4) ?
    C12 O1 K1 C2 . . . . -163.9(6) ?
    C1 O1 K1 C2 . . . . 8.9(5) ?
    C12 O1 K1 C11 . . . . 5.4(4) ?
    C1 O1 K1 C11 . . . . 178.2(5) ?
    C12 O1 K1 C3 . . . . -175.8(5) ?
    C1 O1 K1 C3 . . . . -3.0(4) ?
    C12 O1 K1 I3 . . . . -97.1(5) ?
    C1 O1 K1 I3 . . . . 75.7(4) ?
    C12 O1 K1 K1 . . . 3_656 118.2(4) ?
    C1 O1 K1 K1 . . . 3_656 -69.0(4) ?
    C7 O4 K1 O5 . . . . 16.9(3) ?
    C6 O4 K1 O5 . . . . 159.0(4) ?
    C7 O4 K1 O6 . . . . 29.8(4) ?
    C6 O4 K1 O6 . . . . 172.0(3) ?
    C7 O4 K1 O2 . . . . -170.6(3) ?
    C6 O4 K1 O2 . . . . -28.5(4) ?
    C7 O4 K1 O3 . . . . -149.8(4) ?
    C6 O4 K1 O3 . . . . -7.6(3) ?
    C7 O4 K1 O3 . . . 3_656 -67.4(4) ?
    C6 O4 K1 O3 . . . 3_656 74.7(4) ?
    C7 O4 K1 C2 . . . . 168.0(4) ?
    C6 O4 K1 C2 . . . . -49.8(5) ?
    C7 O4 K1 C11 . . . . 16.7(5) ?
    C6 O4 K1 C11 . . . . 158.8(4) ?
    C7 O4 K1 C3 . . . . -173.7(4) ?
    C6 O4 K1 C3 . . . . -31.5(4) ?
    C7 O4 K1 I3 . . . . 108.5(4) ?
    C6 O4 K1 I3 . . . . -109.3(3) ?
    C7 O4 K1 K1 . . . 3_656 -104.6(4) ?
    C6 O4 K1 K1 . . . 3_656 37.5(3) ?
    C8 O5 K1 O1 . . . . -152.3(3) ?
    C9 O5 K1 O1 . . . . -24.1(4) ?
    C8 O5 K1 O4 . . . . 17.0(3) ?
    C9 O5 K1 O4 . . . . 145.2(4) ?
    C8 O5 K1 O6 . . . . -150.3(4) ?
    C9 O5 K1 O6 . . . . -22.1(3) ?
    C8 O5 K1 O3 . . . . 30.6(4) ?
    C9 O5 K1 O3 . . . . 158.8(3) ?
    C8 O5 K1 O3 . . . 3_656 116.9(4) ?
    C9 O5 K1 O3 . . . 3_656 -114.9(3) ?
    C8 O5 K1 C2 . . . . -109.6(5) ?
    C9 O5 K1 C2 . . . . 18.6(6) ?
    C8 O5 K1 C11 . . . . -163.1(4) ?
    C9 O5 K1 C11 . . . . -34.9(3) ?
    C8 O5 K1 C3 . . . . -8.4(6) ?
    C9 O5 K1 C3 . . . . 119.8(5) ?
    C8 O5 K1 I3 . . . . -58.8(3) ?
    C9 O5 K1 I3 . . . . 69.4(3) ?
    C8 O5 K1 K1 . . . 3_656 78.6(4) ?
    C9 O5 K1 K1 . . . 3_656 -153.3(3) ?
    C11 O6 K1 O1 . . . . 33.9(4) ?
    C10 O6 K1 O1 . . . . 165.0(4) ?
    C11 O6 K1 O4 . . . . -156.9(4) ?
    C10 O6 K1 O4 . . . . -25.9(4) ?
    C11 O6 K1 O5 . . . . -144.0(4) ?
    C10 O6 K1 O5 . . . . -12.9(4) ?
    C11 O6 K1 O2 . . . . 43.7(4) ?
    C10 O6 K1 O2 . . . . 174.8(4) ?
    C11 O6 K1 O3 . . . 3_656 -56.3(4) ?
    C10 O6 K1 O3 . . . 3_656 74.8(4) ?
    C11 O6 K1 C2 . . . . 53.2(4) ?
    C10 O6 K1 C2 . . . . -175.8(4) ?
    C10 O6 K1 C11 . . . . 131.1(6) ?
    C11 O6 K1 C3 . . . . 58.5(5) ?
    C10 O6 K1 C3 . . . . -170.4(4) ?
    C11 O6 K1 I3 . . . . 131.9(4) ?
    C10 O6 K1 I3 . . . . -97.0(4) ?
    C11 O6 K1 K1 . . . 3_656 -54.7(4) ?
    C10 O6 K1 K1 . . . 3_656 76.4(4) ?
    C3 O2 K1 O1 . . . . 161.4(5) ?
    C2 O2 K1 O1 . . . . 34.7(5) ?
    C2' O2 K1 O1 . . . . -0.7(18) ?
    C3 O2 K1 O4 . . . . -8.3(5) ?
    C2 O2 K1 O4 . . . . -135.1(5) ?
    C2' O2 K1 O4 . . . . -170.4(18) ?
    C3 O2 K1 O6 . . . . 151.8(5) ?
    C2 O2 K1 O6 . . . . 25.0(5) ?
    C2' O2 K1 O6 . . . . -10.3(19) ?
    C3 O2 K1 O3 . . . . -29.3(5) ?
    C2 O2 K1 O3 . . . . -156.1(5) ?
    C2' O2 K1 O3 . . . . 168.6(19) ?
    C3 O2 K1 O3 . . . 3_656 -111.6(5) ?
    C2 O2 K1 O3 . . . 3_656 121.6(5) ?
    C2' O2 K1 O3 . . . 3_656 86.2(18) ?
    C3 O2 K1 C2 . . . . 126.8(7) ?
    C2' O2 K1 C2 . . . . -35.3(16) ?
    C3 O2 K1 C11 . . . . 167.0(5) ?
    C2 O2 K1 C11 . . . . 40.2(5) ?
    C2' O2 K1 C11 . . . . 4.8(18) ?
    C2 O2 K1 C3 . . . . -126.8(7) ?
    C2' O2 K1 C3 . . . . -162.1(19) ?
    C3 O2 K1 I3 . . . . 64.1(5) ?
    C2 O2 K1 I3 . . . . -62.7(5) ?
    C2' O2 K1 I3 . . . . -98.1(18) ?
    C3 O2 K1 K1 . . . 3_656 -74.6(5) ?
    C2 O2 K1 K1 . . . 3_656 158.6(5) ?
    C2' O2 K1 K1 . . . 3_656 123.2(18) ?
    C5 O3 K1 O1 . . . . 143.2(3) ?
    C4 O3 K1 O1 . . . . 18.0(5) ?
    K1 O3 K1 O1 3_656 . . . -89.92(14) ?
    C5 O3 K1 O4 . . . . -26.1(3) ?
    C4 O3 K1 O4 . . . . -151.3(5) ?
    K1 O3 K1 O4 3_656 . . . 100.78(13) ?
    C5 O3 K1 O5 . . . . -39.7(4) ?
    C4 O3 K1 O5 . . . . -164.9(5) ?
    K1 O3 K1 O5 3_656 . . . 87.20(13) ?
    C5 O3 K1 O2 . . . . 132.5(3) ?
    C4 O3 K1 O2 . . . . 7.3(5) ?
    K1 O3 K1 O2 3_656 . . . -100.63(13) ?
    C5 O3 K1 O3 . . . 3_656 -126.9(3) ?
    C4 O3 K1 O3 . . . 3_656 107.9(5) ?
    K1 O3 K1 O3 3_656 . . 3_656 0.0 ?
    C5 O3 K1 C2 . . . . 123.4(4) ?
    C4 O3 K1 C2 . . . . -1.8(5) ?
    K1 O3 K1 C2 3_656 . . . -109.7(2) ?
    C5 O3 K1 C11 . . . . 175.9(4) ?
    C4 O3 K1 C11 . . . . 50.8(6) ?
    K1 O3 K1 C11 3_656 . . . -57.2(4) ?
    C5 O3 K1 C3 . . . . 116.8(4) ?
    C4 O3 K1 C3 . . . . -8.4(5) ?
    K1 O3 K1 C3 3_656 . . . -116.4(3) ?
    C5 O3 K1 I3 . . . . 44.9(3) ?
    C4 O3 K1 I3 . . . . -80.3(5) ?
    K1 O3 K1 I3 3_656 . . . 171.81(8) ?
    C5 O3 K1 K1 . . . 3_656 -126.9(3) ?
    C4 O3 K1 K1 . . . 3_656 107.9(5) ?
    O2 C2 K1 O1 . . . . -133.4(7) ?
    C1 C2 K1 O1 . . . . -7.4(4) ?
    O2 C2 K1 O4 . . . . 57.3(6) ?
    C1 C2 K1 O4 . . . . -176.7(4) ?
    O2 C2 K1 O5 . . . . 166.8(3) ?
    C1 C2 K1 O5 . . . . -67.1(8) ?
    O2 C2 K1 O6 . . . . -158.0(5) ?
    C1 C2 K1 O6 . . . . -31.9(5) ?
    C1 C2 K1 O2 . . . . 126.0(9) ?
    O2 C2 K1 O3 . . . . 20.8(5) ?
    C1 C2 K1 O3 . . . . 146.9(5) ?
    O2 C2 K1 O3 . . . 3_656 -63.2(5) ?
    C1 C2 K1 O3 . . . 3_656 62.9(5) ?
    O2 C2 K1 C11 . . . . -140.6(5) ?
    C1 C2 K1 C11 . . . . -14.6(5) ?
    O2 C2 K1 C3 . . . . 27.8(4) ?
    C1 C2 K1 C3 . . . . 153.9(8) ?
    O2 C2 K1 I3 . . . . 115.1(5) ?
    C1 C2 K1 I3 . . . . -118.8(5) ?
    O2 C2 K1 K1 . . . 3_656 -20.9(5) ?
    C1 C2 K1 K1 . . . 3_656 105.1(5) ?
    O6 C11 K1 O1 . . . . -134.5(5) ?
    C12 C11 K1 O1 . . . . -4.3(4) ?
    O6 C11 K1 O4 . . . . 31.8(5) ?
    C12 C11 K1 O4 . . . . 161.9(4) ?
    O6 C11 K1 O5 . . . . 31.6(4) ?
    C12 C11 K1 O5 . . . . 161.7(4) ?
    C12 C11 K1 O6 . . . . 130.1(6) ?
    O6 C11 K1 O2 . . . . -141.6(4) ?
    C12 C11 K1 O2 . . . . -11.5(4) ?
    O6 C11 K1 O3 . . . . -179.1(3) ?
    C12 C11 K1 O3 . . . . -49.0(6) ?
    O6 C11 K1 O3 . . . 3_656 122.4(4) ?
    C12 C11 K1 O3 . . . 3_656 -107.4(4) ?
    O6 C11 K1 C2 . . . . -127.2(4) ?
    C12 C11 K1 C2 . . . . 3.0(4) ?
    O6 C11 K1 C3 . . . . -135.9(4) ?
    C12 C11 K1 C3 . . . . -5.7(5) ?
    O6 C11 K1 I3 . . . . -49.8(4) ?
    C12 C11 K1 I3 . . . . 80.4(4) ?
    O6 C11 K1 K1 . . . 3_656 137.9(3) ?
    C12 C11 K1 K1 . . . 3_656 -91.9(4) ?
    C4 C3 K1 O1 . . . . -148.6(6) ?
    O2 C3 K1 O1 . . . . -16.2(5) ?
    C4 C3 K1 O4 . . . . 40.3(6) ?
    O2 C3 K1 O4 . . . . 172.6(5) ?
    C4 C3 K1 O5 . . . . 62.4(9) ?
    O2 C3 K1 O5 . . . . -165.2(3) ?
    C4 C3 K1 O6 . . . . -169.8(5) ?
    O2 C3 K1 O6 . . . . -37.4(6) ?
    C4 C3 K1 O2 . . . . -132.4(10) ?
    C4 C3 K1 O3 . . . . 8.2(5) ?
    O2 C3 K1 O3 . . . . 140.6(6) ?
    C4 C3 K1 O3 . . . 3_656 -59.8(6) ?
    O2 C3 K1 O3 . . . 3_656 72.6(5) ?
    C4 C3 K1 C2 . . . . -161.4(8) ?
    O2 C3 K1 C2 . . . . -29.0(4) ?
    C4 C3 K1 C11 . . . . -147.6(6) ?
    O2 C3 K1 C11 . . . . -15.3(6) ?
    C4 C3 K1 I3 . . . . 113.6(6) ?
    O2 C3 K1 I3 . . . . -114.0(5) ?
    C4 C3 K1 K1 . . . 3_656 -33.3(6) ?
    O2 C3 K1 K1 . . . 3_656 99.0(5) ?
    I2 Cd1 I1 Cd1 . . . 3 114.57(2) ?
    I3 Cd1 I1 Cd1 . . . 3 -116.930(19) ?
    I1 Cd1 I1 Cd1 3 . . 3 0.0 ?
    I2 Cd1 I3 K1 . . . . 55.85(3) ?
    I1 Cd1 I3 K1 . . . . -70.15(3) ?
    I1 Cd1 I3 K1 3 . . . -174.64(2) ?
    O1 K1 I3 Cd1 . . . . -65.72(9) ?
    O4 K1 I3 Cd1 . . . . 112.93(8) ?
    O5 K1 I3 Cd1 . . . . 174.47(8) ?
    O6 K1 I3 Cd1 . . . . -124.39(9) ?
    O2 K1 I3 Cd1 . . . . -5.86(8) ?
    O3 K1 I3 Cd1 . . . . 54.07(8) ?
    C2 K1 I3 Cd1 . . . . -26.22(15) ?
    C11 K1 I3 Cd1 . . . . -107.96(11) ?
    C3 K1 I3 Cd1 . . . . 13.90(13) ?
    K1 K1 I3 Cd1 3_656 . . . 62.41(7) ?
_iucr_refine_instructions_details
;
TITL RAJARAJANEW in P2(1)/c
CELL  0.71073  10.627  14.986  15.190   90.000  103.959   90.000
ZERR     4.00   0.002   0.002   0.003    0.000    0.001    0.000
LATT   1
SYMM  - X, 1/2 + Y, 1/2 - Z
SFAC  C    H    O    K    CD   I
UNIT  48   96   24   4    4    12
MERG   2
OMIT    -3.00  50.00
SIMU  0.01 0.02 C2 C2'
FMAP   2
PLAN   40
SIZE     0.10   0.15   0.20
ACTA
BOND   $H
CONF
L.S.   7
WGHT    0.023000    7.119600
EXTI    0.002352
FVAR       0.16972   0.77231
C1    1    0.324885    0.271932    0.408992    11.00000    0.07027    0.04948 =
         0.08937    0.00939    0.02983    0.02160
AFIX  23
H1A   2    0.301051    0.326107    0.373997    21.00000   -1.20000
H1B   2    0.320001    0.284003    0.470817    21.00000   -1.20000
PART    2
H1C   2    0.285998    0.297729    0.350150   -21.00000   -1.20000
H1D   2    0.329778    0.319222    0.453293   -21.00000   -1.20000
AFIX   0
PART    1
C2    1    0.233181    0.201952    0.371440    21.00000    0.05008    0.06640 =
         0.05897    0.00465    0.00396    0.01946
AFIX  23
H2A   2    0.148058    0.218176    0.379017    21.00000   -1.20000
H2B   2    0.227463    0.196594    0.306955    21.00000   -1.20000
AFIX   0
PART    2
C2'   1    0.237833    0.208728    0.426464   -21.00000    0.04845    0.05950 =
         0.05755    0.00170    0.01159    0.02435
AFIX  23
H2'1  2    0.152782    0.221352    0.387857   -21.00000   -1.20000
H2'2  2    0.232012    0.215491    0.488866   -21.00000   -1.20000
AFIX   0
PART    0
C3    1    0.183988    0.050346    0.384579    11.00000    0.04500    0.07587 =
         0.19753    0.00499    0.00906   -0.00608
AFIX  23
H3A   2    0.101285    0.066532    0.396504    11.00000   -1.20000
H3B   2    0.170538    0.044912    0.319335    11.00000   -1.20000
AFIX   0
C4    1    0.217195   -0.031028    0.421385    11.00000    0.06319    0.07375 =
         0.18612   -0.00977    0.05233   -0.01186
AFIX  23
H4A   2    0.153662   -0.073831    0.389830    11.00000   -1.20000
H4B   2    0.211037   -0.029440    0.484047    11.00000   -1.20000
AFIX   0
C5    1    0.343255   -0.129481    0.352544    11.00000    0.07135    0.05032 =
         0.05885   -0.00245    0.01294   -0.01236
AFIX  23
H5A   2    0.307317   -0.104914    0.292673    11.00000   -1.20000
H5B   2    0.289953   -0.179648    0.361396    11.00000   -1.20000
AFIX   0
C6    1    0.477583   -0.159740    0.359501    11.00000    0.08163    0.03759 =
         0.05515   -0.00020    0.01907   -0.00049
AFIX  23
H6A   2    0.517470   -0.176751    0.421575    11.00000   -1.20000
H6B   2    0.477176   -0.211459    0.321037    11.00000   -1.20000
AFIX   0
C7    1    0.677299   -0.113934    0.331506    11.00000    0.06890    0.04908 =
         0.08513   -0.00064    0.02849    0.01801
AFIX  23
H7A   2    0.677451   -0.170273    0.300091    11.00000   -1.20000
H7B   2    0.728945   -0.120813    0.393158    11.00000   -1.20000
AFIX   0
C8    1    0.733159   -0.042666    0.284557    11.00000    0.07229    0.06510 =
         0.07649   -0.01149    0.03825    0.01097
AFIX  23
H8A   2    0.819073   -0.060042    0.279524    11.00000   -1.20000
H8B   2    0.679159   -0.034174    0.223835    11.00000   -1.20000
AFIX   0
C9    1    0.783415    0.111004    0.289317    11.00000    0.05334    0.07561 =
         0.07025    0.00420    0.02798   -0.00335
AFIX  23
H9A   2    0.721586    0.122421    0.232098    11.00000   -1.20000
H9B   2    0.866464    0.096994    0.276734    11.00000   -1.20000
AFIX   0
C10   1    0.796075    0.191493    0.348251    11.00000    0.04973    0.06977 =
         0.08945   -0.00180    0.02386   -0.01095
AFIX  23
H10A  2    0.849156    0.177914    0.408194    11.00000   -1.20000
H10B  2    0.837304    0.239385    0.322624    11.00000   -1.20000
AFIX   0
C11   1    0.667786    0.286512    0.414429    11.00000    0.06801    0.06505 =
         0.07887   -0.01066    0.00889   -0.01027
AFIX  23
H11A  2    0.719388    0.335773    0.401035    11.00000   -1.20000
H11B  2    0.707243    0.266049    0.475425    11.00000   -1.20000
AFIX   0
C12   1    0.537415    0.318421    0.411207    11.00000    0.08605    0.04589 =
         0.10037   -0.01269    0.03105   -0.00972
AFIX  23
H12A  2    0.539387    0.355030    0.464186    11.00000   -1.20000
H12B  2    0.508074    0.355530    0.357875    11.00000   -1.20000
AFIX   0
O1    3    0.450678    0.249419    0.408629    11.00000    0.05804    0.04469 =
         0.08815   -0.00008    0.01756    0.00444
O2    3    0.269084    0.120259    0.412955    11.00000    0.04947    0.05051 =
         0.07799    0.00121    0.01436    0.00351
O3    3    0.342976   -0.063232    0.419719    11.00000    0.06019    0.04924 =
         0.07797   -0.00756    0.02198   -0.00651
O4    3    0.549437   -0.090064    0.332279    11.00000    0.06050    0.03922 =
         0.06519    0.00280    0.02140    0.00834
O5    3    0.740663    0.038035    0.334078    11.00000    0.06191    0.05862 =
         0.05610   -0.00085    0.02633    0.00233
O6    3    0.670383    0.218009    0.354239    11.00000    0.05772    0.05806 =
         0.09156   -0.01311    0.02439   -0.01118
K1    4    0.511945    0.078758    0.384429    11.00000    0.04990    0.03917 =
         0.07239   -0.00589    0.02558   -0.00069
CD1   5    0.105085    0.090390    0.074146    11.00000    0.04380    0.04152 =
         0.04806   -0.00202    0.00872   -0.00042
I1    6   -0.019077   -0.067188    0.118259    11.00000    0.05997    0.05301 =
         0.04247    0.00179    0.01657   -0.01331
I2    6   -0.000341    0.239192    0.128105    11.00000    0.05905    0.05538 =
         0.08254   -0.01480    0.00774    0.01439
I3    6    0.366014    0.073161    0.137780    11.00000    0.04362    0.06464 =
         0.06584    0.00944    0.00337    0.00437
HKLF 4
END
;
