# Supplementary material for: catena-Poly[[bis­(μ2-1,4,7,10,13,16-hexa­oxacyclo­octa­deca­ne)dipotassium]-μ2-iodido-(iodidocadmium)-di-μ2-iodido-(iodidocadmium)-μ2-iodido]
Source: Acta Crystallogr Sect E Struct Rep Online. 2013 Jan 31;69(Pt 2):m125. doi: 10.1107/S1600536813002274 (PMC3569213; doi:10.1107/S1600536813002274)
Supplement: Supplementary file 2 [file e-69-0m125-Isup2.hkl]

#
# h,k,l, Fc-squared, Fo-squared, sigma(Fo-squared) and status flag
#
data_I
_shelx_title ' RAJARAJANEW in P2(1)/c'
_shelx_refln_list_code          4
_shelx_F_calc_maximum      775.86
_exptl_crystal_F_000      1480.00
_reflns_d_resolution_high  0.8410
 
loop_
 _symmetry_equiv_pos_as_xyz
 'x, y, z'
 '-x, y+1/2, -z+1/2'
 '-x, -y, -z'
 'x, -y-1/2, z-1/2'
 
_cell_length_a    10.6270
_cell_length_b    14.9860
_cell_length_c    15.1900
_cell_angle_alpha  90.000
_cell_angle_beta  103.959
_cell_angle_gamma  90.000
 
_shelx_F_squared_multiplier     1.000
 
loop_
 _refln_index_h
 _refln_index_k
 _refln_index_l
 _refln_F_squared_calc
 _refln_F_squared_meas
 _refln_F_squared_sigma
 _refln_observed_status
   2   0   0    79477.39    81850.04    887.38 o
   3   0   0   123832.96   125563.13   1649.65 o
   4   0   0    14726.25    14573.62    207.62 o
   5   0   0     9079.84     8344.51    129.75 o
   6   0   0    38129.47    37019.73    454.50 o
   7   0   0       23.97       33.47     12.85 o
   8   0   0    42612.74    42109.44    523.59 o
   9   0   0    14094.23    14455.15    279.98 o
  10   0   0     3889.95     4169.55    137.18 o
  11   0   0     8187.58     8547.97    327.60 o
  12   0   0       13.68       67.35     59.02 o
   1   1   0    12099.62    11163.66    491.95 o
   2   1   0     1249.29     1283.92     16.52 o
   3   1   0    17407.18    18365.20    168.55 o
   4   1   0     4049.14     4344.67     51.98 o
   5   1   0        4.62       19.36     11.71 o
   6   1   0      248.08      296.05     12.72 o
   7   1   0     3060.72     2696.92     39.81 o
   8   1   0       26.02       -8.76     12.75 o
   9   1   0      876.59     1038.69     34.50 o
  10   1   0        2.27       28.03     20.68 o
  11   1   0      501.75      623.72     68.92 o
  12   1   0     1205.59     1374.49    185.52 o
   0   2   0    15147.11    14795.58    338.25 o
   1   2   0     2525.37     2787.21     25.91 o
   2   2   0     5136.14     5734.89     54.17 o
   3   2   0     2140.36     2237.83     24.38 o
   4   2   0    23714.51    23730.08    206.64 o
   5   2   0     4048.18     3912.36     48.73 o
   6   2   0     3775.63     3729.90     48.60 o
   7   2   0    11424.94    11649.23    130.39 o
   8   2   0     1280.44     1214.73     37.98 o
   9   2   0     1915.01     1780.96     61.46 o
  10   2   0      518.09      493.71     34.98 o
  11   2   0       78.90      147.18     33.98 o
  12   2   0      983.33     1125.44     82.06 o
   1   3   0    61955.48    62201.24    492.75 o
   2   3   0     1073.44     1092.53     14.38 o
   3   3   0    65253.88    65115.53    613.11 o
   4   3   0    27683.07    27260.48    236.18 o
   5   3   0     6023.72     5989.63     69.61 o
   6   3   0     6566.32     6116.78     78.11 o
   7   3   0     3422.25     3743.40     57.49 o
   8   3   0      208.99      319.72     17.48 o
   9   3   0     3516.27     3267.92     71.87 o
  10   3   0       41.07       20.66     20.45 o
  11   3   0     2671.97     2598.42     88.79 o
  12   3   0     5005.34     5159.73    139.26 o
   0   4   0      436.65      338.81     12.46 o
   1   4   0    15936.13    16450.53    144.33 o
   2   4   0     5359.00     5619.37     66.35 o
   3   4   0    20945.29    21290.63    208.88 o
   4   4   0    32944.09    33162.27    340.76 o
   5   4   0    25298.10    25053.33    243.83 o
   6   4   0     9259.34     9154.79    116.03 o
   7   4   0     8116.58     7803.34     98.34 o
   8   4   0       15.33        0.19     12.62 o
   9   4   0      527.30      494.78     28.28 o
  10   4   0        5.94      -13.37     18.40 o
  11   4   0        0.55      -13.01     26.91 o
   1   5   0    13332.86    13648.17    128.77 o
   2   5   0      417.07      377.15     16.11 o
   3   5   0    27683.16    28479.05    296.90 o
   4   5   0     2169.99     2123.93     31.59 o
   5   5   0       81.72       57.09      7.53 o
   6   5   0     8048.61     8178.37     90.08 o
   7   5   0      301.97      363.38     22.36 o
   8   5   0       80.72       72.46     16.43 o
   9   5   0     3657.41     3763.52     74.10 o
  10   5   0       34.55       16.87     19.66 o
  11   5   0     1008.36     1033.69     99.21 o
   0   6   0   353421.97   314245.34   4542.57 o
   1   6   0    34682.94    33009.34    299.91 o
   2   6   0    78981.42    78233.71    744.44 o
   3   6   0    53105.65    52773.13    582.81 o
   4   6   0       81.57       84.85     23.48 o
   5   6   0     5210.81     5062.18     94.77 o
   6   6   0    14766.84    14668.49    142.35 o
   7   6   0      511.26      611.71     20.05 o
   8   6   0    23971.09    23903.88    345.62 o
   9   6   0     6748.01     6973.57    124.81 o
  10   6   0     3139.60     3398.82     83.58 o
  11   6   0     4766.41     4977.37    111.78 o
   1   7   0     8024.67     8282.08     82.10 o
   2   7   0     1061.89      991.71     21.62 o
   3   7   0     5182.42     5368.71     76.64 o
   4   7   0      128.28      161.40     18.40 o
   5   7   0        6.83        7.38     16.01 o
   6   7   0     4508.69     4209.13    220.61 o
   7   7   0     2860.37     2491.61     56.03 o
   8   7   0     1767.08     1444.08     37.76 o
   9   7   0      135.60       49.42     13.23 o
  10   7   0        0.40      -10.04     17.05 o
  11   7   0      204.02      308.69     29.57 o
   0   8   0    24709.13    24939.97    309.93 o
   1   8   0     2495.01     2494.26     31.40 o
   2   8   0      577.64      556.76     16.89 o
   3   8   0      886.41      827.51     33.30 o
   4   8   0     4480.64     4468.82     90.82 o
   5   8   0       55.69       75.39     19.08 o
   6   8   0      486.15      504.19     32.65 o
   7   8   0     6193.29     5861.76    114.52 o
   8   8   0     1230.15     1192.15     53.75 o
   9   8   0      548.19      477.80     38.54 o
  10   8   0      391.02      347.86     39.04 o
   1   9   0    11388.06    10642.26    105.44 o
   2   9   0      723.69      760.57     17.99 o
   3   9   0    11900.73    11812.50    169.29 o
   4   9   0     3480.54     3277.73     77.32 o
   5   9   0     2390.73     2420.78     67.58 o
   6   9   0      984.75      988.05     72.24 o
   7   9   0     4946.08     4899.36    154.42 o
   8   9   0      956.37      788.85     32.52 o
   9   9   0      517.47      492.75     39.15 o
  10   9   0        7.58       -1.64     30.79 o
   0  10   0     1920.20     1970.60     42.25 o
   1  10   0     2154.15     2019.30     29.55 o
   2  10   0     6155.54     5981.56     61.51 o
   3  10   0    15694.16    15848.16    219.93 o
   4  10   0    13407.70    13507.58    219.44 o
   5  10   0    13431.59    13685.98    225.08 o
   6  10   0     7160.45     7459.87    215.10 o
   7  10   0     1954.52     2083.08    117.50 o
   8  10   0      235.61      221.11     18.72 o
   9  10   0       34.88      -19.67     21.76 o
  10  10   0      175.93      128.32     29.52 o
   1  11   0     3486.10     3592.10     42.56 o
   2  11   0      926.33     1045.03     19.19 o
   3  11   0     3772.93     3838.34     78.48 o
   4  11   0     1555.98     1326.86     54.02 o
   5  11   0       76.63       85.16     27.06 o
   6  11   0     6355.06     6222.91    194.39 o
   7  11   0      419.28      351.40     74.14 o
   8  11   0      354.85      357.49     22.85 o
   9  11   0     1669.95     1600.67     73.23 o
   0  12   0    26678.66    25927.55    335.37 o
   1  12   0     2439.18     2477.81     38.74 o
   2  12   0    18564.86    18308.29    176.83 o
   3  12   0      728.28      695.46     23.14 o
   4  12   0       45.50       57.79     26.08 o
   5  12   0      115.02      158.71     42.71 o
   6  12   0     1367.19     1550.48     95.09 o
   7  12   0       84.27      190.26     78.81 o
   8  12   0     4531.92     4849.02    179.16 o
   9  12   0     1106.41     1109.25    106.30 o
   1  13   0      388.59      340.03     20.95 o
   2  13   0     1119.21     1221.58     25.34 o
   3  13   0     1262.23     1312.63     38.14 o
   4  13   0       76.68      109.34     15.34 o
   5  13   0      221.07       86.97     41.11 o
   6  13   0     2565.32     2644.51    184.81 o
   7  13   0     1126.18      954.49     41.21 o
   8  13   0      970.11      865.17     70.59 o
   0  14   0     2861.48     2893.03     68.22 o
   1  14   0      542.52      515.68     32.73 o
   2  14   0      574.10      627.69     21.68 o
   3  14   0     1980.18     2043.07     51.71 o
   4  14   0      398.22      361.72     22.46 o
   5  14   0      229.64      255.58     20.54 o
   6  14   0     1084.47     1062.36    122.98 o
   7  14   0      775.03      581.87     85.74 o
   1  15   0      552.35      568.15     24.02 o
   2  15   0      156.59      183.07     22.73 o
   3  15   0      825.62      816.94     41.96 o
   4  15   0        8.79       -8.09     15.46 o
   5  15   0      792.50      639.63     48.18 o
   6  15   0       78.73       32.42     16.60 o
   0  16   0      413.56      431.27     70.06 o
   1  16   0       86.73       80.98     29.29 o
   2  16   0      766.82      798.11     42.46 o
   3  16   0     3558.21     3549.96     90.56 o
   4  16   0     1904.58     1955.92     64.25 o
   5  16   0     3385.96     3443.64    239.78 o
   1  17   0      139.34       99.56     19.59 o
   2  17   0      343.98      351.87     35.97 o
   3  17   0      119.30      139.40     36.44 o
 -12   1   1        8.14       39.34     39.65 o
 -11   1   1     1480.01     1581.52     72.11 o
 -10   1   1      402.59      331.83     30.93 o
  -9   1   1     2542.87     2576.27     56.87 o
  -8   1   1       81.03       57.62     13.06 o
  -7   1   1     7908.19     7714.31     92.83 o
  -6   1   1      703.24      720.15     20.37 o
  -5   1   1    15396.46    15647.07    159.89 o
  -4   1   1    14776.25    15110.11    151.85 o
  -3   1   1    79191.10    78929.49    660.03 o
  -2   1   1    12537.24    12437.58    109.95 o
  -1   1   1   105916.43    95325.88   2800.99 o
   1   1   1    18895.13    19752.56    154.24 o
   2   1   1    64752.89    68108.23    786.69 o
   3   1   1     6173.70     6647.66     70.53 o
   4   1   1    20147.74    20605.78    202.08 o
   5   1   1    38704.56    37754.63    362.77 o
   6   1   1      341.92      351.67     14.58 o
   7   1   1     8889.99     8553.21    100.85 o
   8   1   1    22790.84    23374.07    228.26 o
   9   1   1     2284.00     2292.75     52.13 o
  10   1   1     3946.67     3750.50    117.28 o
  11   1   1     2297.29     2314.86    107.62 o
  12   1   1      948.87      915.79     72.49 o
 -12   2   1     2477.51     2831.20    121.75 o
 -11   2   1      443.05      444.01     42.44 o
 -10   2   1        5.52       15.66     17.87 o
  -9   2   1     2937.95     3022.22     68.50 o
  -8   2   1    13007.92    12730.52    164.05 o
  -7   2   1     2091.36     2208.50     37.13 o
  -6   2   1     6136.54     6069.79     69.11 o
  -5   2   1      523.40      601.81     15.71 o
  -4   2   1    58751.18    58648.63    520.97 o
  -3   2   1    69958.30    69999.52    588.24 o
  -2   2   1    20400.72    20325.08    189.87 o
  -1   2   1    47362.65    46767.14    472.61 o
   0   2   1    11424.19    12216.88     96.96 o
   1   2   1    14806.71    15610.07    128.74 o
   2   2   1     2030.93     2040.63     23.42 o
   3   2   1    18231.67    18864.39    183.02 o
   4   2   1     1370.85     1093.47     20.68 o
   5   2   1     8918.45     9057.50    106.02 o
   6   2   1       11.21       33.08     12.96 o
   7   2   1    15742.46    15049.28    172.95 o
   8   2   1       17.65       16.60     10.01 o
   9   2   1      881.62      848.81     33.55 o
  10   2   1      139.77       35.43     25.33 o
  11   2   1     4317.56     4287.35    121.37 o
 -12   3   1       65.35       71.52     35.29 o
 -11   3   1       23.19       20.55     26.34 o
 -10   3   1      257.16      258.09     28.33 o
  -9   3   1      503.02      481.59     25.69 o
  -8   3   1      227.03      231.59     15.55 o
  -7   3   1        8.85       -2.35      9.16 o
  -6   3   1     1252.64     1213.03     32.91 o
  -5   3   1     1413.05     1636.98     27.27 o
  -4   3   1      110.32      152.96     11.94 o
  -3   3   1     1507.89     1459.01     20.81 o
  -2   3   1      393.39      457.44     14.82 o
  -1   3   1       14.30       31.57      3.34 o
   0   3   1      128.21      203.67      4.51 o
   1   3   1      187.78      171.68      4.49 o
   2   3   1      297.78      360.22      8.69 o
   3   3   1     1125.51     1287.22     16.80 o
   4   3   1      433.13      489.67     18.43 o
   5   3   1     5237.42     4914.20     59.98 o
   6   3   1      235.76      247.36     13.24 o
   7   3   1      209.16      173.45     15.55 o
   8   3   1      322.47      314.88     20.44 o
   9   3   1        4.54       -7.86     17.14 o
  10   3   1       78.70       64.94     23.83 o
  11   3   1        0.07       20.42     29.11 o
 -12   4   1     3247.17     3366.80    105.45 o
 -11   4   1      619.12      593.08     45.34 o
 -10   4   1      590.86      640.40     36.86 o
  -9   4   1    11449.41    11024.89    162.21 o
  -8   4   1     4613.53     4563.16     63.57 o
  -7   4   1     8243.49     7969.33     92.58 o
  -6   4   1    10415.42     9781.31    158.19 o
  -5   4   1     9669.19     9115.15    113.63 o
  -4   4   1    90058.95    89350.44    901.70 o
  -3   4   1    72727.11    74511.32    811.03 o
  -2   4   1     7974.42     7871.18     98.74 o
  -1   4   1   157427.89   149735.58   1208.95 o
   0   4   1     2130.12     2031.04     27.28 o
   1   4   1     1765.15     1876.03     23.32 o
   2   4   1     4792.28     4976.72     49.24 o
   3   4   1     6845.61     7381.27     74.90 o
   4   4   1     7869.41     7481.01     72.28 o
   5   4   1    11966.00    12208.34    119.81 o
   6   4   1      235.33      302.05     16.01 o
   7   4   1    18446.22    18161.41    189.96 o
   8   4   1       80.57       81.91     24.71 o
   9   4   1     1246.10     1258.02     48.99 o
  10   4   1       16.51       31.09     23.05 o
  11   4   1     3953.43     4055.18    114.82 o
 -11   5   1     1139.14     1142.12     59.32 o
 -10   5   1       31.95       41.03     19.19 o
  -9   5   1     2116.55     2125.29     51.68 o
  -8   5   1      475.58      451.70     22.08 o
  -7   5   1     8162.93     7987.90     96.72 o
  -6   5   1     1026.81     1056.75     19.40 o
  -5   5   1     9874.47     9822.95    124.24 o
  -4   5   1     4307.49     4149.86     67.21 o
  -3   5   1     6353.44     6321.12     92.94 o
  -2   5   1      199.04      287.26     13.10 o
  -1   5   1    56753.62    54566.52    488.91 o
   0   5   1    22188.47    21304.48    193.59 o
   1   5   1     2270.08     2149.06     23.19 o
   2   5   1     1038.16      938.96     20.31 o
   3   5   1     1715.65     1801.77     26.95 o
   4   5   1    35863.93    35384.48    321.07 o
   5   5   1     5284.42     5450.61     57.38 o
   6   5   1     4484.39     4057.93     52.38 o
   7   5   1     1375.04     1614.95     34.19 o
   8   5   1     5828.54     6346.58    103.72 o
   9   5   1      889.51      971.19     43.14 o
  10   5   1     1507.45     1678.40     58.93 o
  11   5   1      449.01      619.11     47.99 o
 -11   6   1      137.11       89.41     26.00 o
 -10   6   1        9.19       -6.08     13.84 o
  -9   6   1      693.98      584.64     27.30 o
  -8   6   1        1.59      -20.76     13.84 o
  -7   6   1     2295.51     2179.53     38.60 o
  -6   6   1      190.05      134.80     21.91 o
  -5   6   1      193.94      172.14     20.48 o
  -4   6   1     3317.76     3425.67     72.45 o
  -3   6   1     1135.07     1205.06     34.00 o
  -2   6   1     2389.04     2388.22     37.83 o
  -1   6   1    11543.76    11589.52    112.44 o
   0   6   1     1239.45     1110.06     25.16 o
   1   6   1      100.42      111.04      7.75 o
   2   6   1     7525.04     7694.93     82.80 o
   3   6   1       98.01      109.17      7.47 o
   4   6   1      132.13      173.05     10.30 o
   5   6   1      608.02      588.51     14.43 o
   6   6   1     5175.74     4875.16     57.02 o
   7   6   1       81.89       92.40     21.38 o
   8   6   1      927.57      768.44     32.90 o
   9   6   1      982.15      899.83     34.88 o
  10   6   1       26.21      113.89     25.35 o
  11   6   1      175.19      156.08     35.03 o
 -11   7   1      928.44      834.19     77.50 o
 -10   7   1      277.24      225.92     50.14 o
  -9   7   1     1747.59     1793.91     91.78 o
  -8   7   1      397.63      437.71     35.53 o
  -7   7   1     4080.88     3902.00     84.10 o
  -6   7   1     2357.45     2550.67     80.94 o
  -5   7   1     2289.92     2125.66     58.87 o
  -4   7   1     1372.80     1355.52     55.45 o
  -3   7   1    43504.88    43688.87    539.07 o
  -2   7   1     2195.64     2353.82     38.73 o
  -1   7   1    49740.25    47497.73    452.51 o
   0   7   1    56159.85    53556.38    432.34 o
   1   7   1     8987.61     8537.65     84.70 o
   2   7   1    23475.10    23212.36    216.01 o
   3   7   1    17064.13    16237.47    165.08 o
   4   7   1     1389.08     1541.09     26.44 o
   5   7   1    28080.94    27890.45    274.58 o
   6   7   1      297.45      260.08     13.90 o
   7   7   1     9864.81     9456.46    121.01 o
   8   7   1    15540.56    15250.08    272.28 o
   9   7   1     2095.41     2062.34     49.19 o
  10   7   1     2938.29     2944.52     77.46 o
  11   7   1     2681.46     2698.01    106.89 o
 -11   8   1      112.26      116.80     34.34 o
 -10   8   1      605.32      377.98     39.60 o
  -9   8   1      216.28      109.58     25.99 o
  -8   8   1     9466.12     8570.40    144.17 o
  -7   8   1      568.25      452.26     41.70 o
  -6   8   1     1544.28     1397.04     51.37 o
  -5   8   1     1311.86     1305.66     48.91 o
  -4   8   1     4958.39     5025.86     99.59 o
  -3   8   1     7474.66     7744.98    253.85 o
  -2   8   1      102.70      133.27     26.02 o
  -1   8   1     2515.55     2255.91     28.99 o
   0   8   1    19496.05    19669.11    166.92 o
   1   8   1     7879.27     7905.13     80.47 o
   2   8   1     7507.40     7651.21     71.08 o
   3   8   1    13136.62    12841.12    134.57 o
   4   8   1       64.72       74.48     16.19 o
   5   8   1     3287.36     3285.10     76.86 o
   6   8   1      323.07      348.53     25.02 o
   7   8   1     6203.95     6159.09    100.54 o
   8   8   1        1.05       52.37     24.88 o
   9   8   1       76.90      113.69     16.43 o
  10   8   1      100.20      129.16     32.67 o
 -10   9   1     1633.71     1483.89     67.87 o
  -9   9   1      323.83      265.82     45.88 o
  -8   9   1      745.82      601.85     39.66 o
  -7   9   1       65.49      -13.46     37.66 o
  -6   9   1      647.58      625.41     44.69 o
  -5   9   1      138.78      120.36     28.08 o
  -4   9   1       30.86       53.82     20.81 o
  -3   9   1     2981.24     3106.07     68.24 o
  -2   9   1     4987.81     5036.05     95.98 o
  -1   9   1        0.90       -3.97      5.30 o
   0   9   1       96.80      124.17     14.39 o
   1   9   1     1771.65     1731.57     25.58 o
   2   9   1     4428.31     4297.50     46.79 o
   3   9   1     2631.65     2669.31     42.28 o
   4   9   1      668.99      713.59     36.52 o
   5   9   1     7822.57     7884.24    190.63 o
   6   9   1       25.80        1.10     16.68 o
   7   9   1      140.31      130.76     18.15 o
   8   9   1      626.14      605.47     32.79 o
   9   9   1      440.88      408.69     37.96 o
  10   9   1      135.44      101.61     30.46 o
 -10  10   1      203.45      174.91     31.27 o
  -9  10   1     4480.01     4638.96    247.81 o
  -8  10   1       66.69       44.79     24.71 o
  -7  10   1     5814.19     5995.45    193.44 o
  -6  10   1     3545.76     3864.19    143.78 o
  -5  10   1     3163.59     3132.65     81.82 o
  -4  10   1    32227.03    32584.45    470.73 o
  -3  10   1    17837.91    18330.58    250.44 o
  -2  10   1     5797.75     5543.27     84.11 o
  -1  10   1    37156.59    35488.52    308.34 o
   0  10   1       46.85       71.18     15.00 o
   1  10   1     2146.03     2167.47     32.01 o
   2  10   1     4401.67     4362.13     48.79 o
   3  10   1      721.88      600.35     18.12 o
   4  10   1     5882.54     6257.16    121.40 o
   5  10   1     4638.80     4864.36    105.13 o
   6  10   1        2.34        5.60     11.81 o
   7  10   1     7984.77     8095.86    249.14 o
   8  10   1        0.11        1.89     15.05 o
   9  10   1      173.17      186.05     29.65 o
  -9  11   1      768.60      657.50     53.64 o
  -8  11   1      177.97       76.63     91.14 o
  -7  11   1     1497.11     1486.14    118.50 o
  -6  11   1     2071.27     2129.08    106.29 o
  -5  11   1     3590.95     3666.48    106.46 o
  -4  11   1     2694.29     2779.42     76.13 o
  -3  11   1       29.94       -9.83     19.38 o
  -2  11   1      345.52      288.89     12.18 o
  -1  11   1     3119.30     3163.57     48.45 o
   0  11   1     1688.72     1640.76     28.21 o
   1  11   1      379.68      359.66     12.92 o
   2  11   1     3347.89     3258.37     40.41 o
   3  11   1     4700.37     4523.92     64.92 o
   4  11   1    16647.72    15906.89    279.19 o
   5  11   1     2493.48     2265.59     51.23 o
   6  11   1     3738.00     3238.30    114.04 o
   7  11   1        9.67       16.38     30.37 o
   8  11   1      173.64      242.15     22.36 o
   9  11   1       40.15      106.24     26.51 o
  -9  12   1     1080.02     1095.07     90.15 o
  -8  12   1        5.76        5.24     44.68 o
  -7  12   1     1755.70     1889.97    108.93 o
  -6  12   1      282.13      360.05     54.99 o
  -5  12   1      230.06      304.81     48.41 o
  -4  12   1      683.53      770.48     53.15 o
  -3  12   1      135.89      171.64     29.62 o
  -2  12   1     3450.74     3554.62     62.51 o
  -1  12   1     3389.92     3276.25     46.26 o
   0  12   1       58.52       65.79     11.37 o
   1  12   1      938.04      976.06     22.91 o
   2  12   1     3504.26     3535.57     55.47 o
   3  12   1      621.21      571.80     24.06 o
   4  12   1        3.31       -4.24     10.31 o
   5  12   1      206.67      167.21     21.00 o
   6  12   1     3338.91     2983.61    107.79 o
   7  12   1      544.26      359.19     30.38 o
   8  12   1      579.70      521.04     30.40 o
  -8  13   1      294.35      510.35    115.11 o
  -7  13   1      177.93       91.11     50.20 o
  -6  13   1      723.96      915.91     77.81 o
  -5  13   1       52.52      163.09     43.75 o
  -4  13   1       18.38        1.38     24.33 o
  -3  13   1     8001.28     8058.16    166.52 o
  -2  13   1        1.36       92.02     71.31 o
  -1  13   1    11267.04    11076.84    132.74 o
   0  13   1    10413.02    10150.61    116.40 o
   1  13   1     1730.83     1716.24     36.09 o
   2  13   1     2128.14     2048.13     36.28 o
   3  13   1     4308.57     4125.80    102.22 o
   4  13   1       19.41       27.96     16.28 o
   5  13   1     5859.69     5778.20    222.21 o
   6  13   1       97.86      122.87     18.19 o
   7  13   1     2342.66     2557.90    137.72 o
   8  13   1     2814.89     2728.86    174.46 o
  -7  14   1     2106.54     1932.25    160.93 o
  -6  14   1     2710.87     2617.36    182.56 o
  -5  14   1      399.62      257.32     73.62 o
  -4  14   1        1.19       27.08     36.33 o
  -3  14   1       55.54       34.99     13.12 o
  -2  14   1      254.67      211.62     21.83 o
  -1  14   1      296.28      349.65     18.44 o
   0  14   1     4014.65     3936.48     63.20 o
   1  14   1     5794.20     5729.36     81.47 o
   2  14   1     5632.02     5808.39     74.14 o
   3  14   1     3165.58     3184.87     65.77 o
   4  14   1       52.49       58.66     16.97 o
   5  14   1      135.44       97.96     18.27 o
   6  14   1      352.05      270.53     27.58 o
   7  14   1      858.82      757.75     40.08 o
  -6  15   1      342.60      430.58     94.10 o
  -5  15   1       63.67       97.80     34.31 o
  -4  15   1       16.23       17.73     17.92 o
  -3  15   1      178.57      247.32     21.04 o
  -2  15   1     1604.49     1530.31     60.97 o
  -1  15   1       10.96       22.28     14.97 o
   0  15   1       43.39       69.83     15.48 o
   1  15   1      966.69     1035.31     34.35 o
   2  15   1     1307.39     1396.10     30.04 o
   3  15   1     1092.52     1066.90     41.65 o
   4  15   1       75.08       54.21     25.79 o
   5  15   1     2371.55     2309.99    173.10 o
   6  15   1        0.03      -22.77     17.65 o
  -5  16   1      680.04      724.73     84.91 o
  -4  16   1     1677.92     1596.24     53.24 o
  -3  16   1     1933.06     1940.33    116.78 o
  -2  16   1      336.71      362.84     34.02 o
  -1  16   1     4068.37     4173.52     78.27 o
   0  16   1        4.08        9.09     15.30 o
   1  16   1      739.24      808.95     33.56 o
   2  16   1      560.69      567.71     36.66 o
   3  16   1        2.14      -11.50     21.59 o
   4  16   1      757.92      788.29     45.32 o
   5  16   1     1195.73     1192.89    116.54 o
  -3  17   1       94.40       46.28     31.18 o
  -2  17   1       36.59       -6.44     24.75 o
  -1  17   1       81.43       72.81     18.54 o
   0  17   1       43.26       39.88     19.89 o
   1  17   1       84.70       63.71     18.68 o
   2  17   1     2047.83     2019.43     91.10 o
   3  17   1     1690.28     1583.88    144.73 o
 -12   0   2      208.49      345.83     72.92 o
 -11   0   2      233.65      343.43     49.60 o
 -10   0   2     2083.65     1971.42     88.37 o
  -9   0   2     1436.37     1643.41     64.77 o
  -8   0   2    18238.88    17596.69    267.16 o
  -7   0   2    20429.52    20265.75    296.36 o
  -6   0   2     7007.85     7044.76    118.41 o
  -5   0   2    66020.18    66104.91    883.47 o
  -4   0   2     1950.37     1898.52     42.06 o
  -3   0   2    12766.94    12707.59    435.62 o
  -2   0   2     1481.97     1607.14     26.30 o
  -1   0   2    80932.36    84869.12    919.46 o
   0   0   2     4290.66     5050.13     96.65 o
   1   0   2     9135.94     9894.52    126.21 o
   2   0   2    30655.07    31954.22    348.78 o
   3   0   2    39248.02    39746.98    532.20 o
   4   0   2     3782.37     4056.94     70.96 o
   5   0   2     7703.05     7446.42    119.23 o
   6   0   2       28.68       69.52     41.97 o
   7   0   2    19633.17    19077.66    281.58 o
   8   0   2    19458.07    18403.76    321.27 o
   9   0   2      480.50      319.21     33.89 o
  10   0   2     7931.59     7781.09    211.93 o
  11   0   2       38.56      -44.79     50.34 o
 -12   1   2       19.70       82.00     41.70 o
 -11   1   2     1969.59     1975.75     77.48 o
 -10   1   2      637.70      595.87     38.05 o
  -9   1   2     3743.81     3767.49     71.51 o
  -8   1   2    11822.74    11863.20    147.45 o
  -7   1   2     2650.43     2689.02     80.03 o
  -6   1   2     4132.51     4108.03     59.87 o
  -5   1   2     3422.22     3639.78     52.46 o
  -4   1   2     7451.87     7405.88     81.83 o
  -3   1   2    18278.18    18013.85    347.48 o
  -2   1   2     6091.02     6527.30     69.89 o
  -1   1   2    11611.92    12616.51    122.92 o
   0   1   2    15124.87    16499.38    119.38 o
   1   1   2    38297.13    40853.57    312.37 o
   2   1   2    47317.40    50198.86    400.92 o
   3   1   2    28818.33    29572.59    266.12 o
   4   1   2     2216.97     2333.09     33.66 o
   5   1   2     5717.16     5757.76     68.69 o
   6   1   2      259.68      324.07     23.17 o
   7   1   2        1.72       16.38     12.18 o
   8   1   2     5330.34     5282.09     79.04 o
   9   1   2     1340.05     1344.59     51.15 o
  10   1   2     1640.34     1619.64     72.20 o
  11   1   2     3355.63     3344.39    280.02 o
 -12   2   2       23.28       39.76     32.41 o
 -11   2   2       21.76       40.11     26.07 o
 -10   2   2     1105.79     1237.97     45.86 o
  -9   2   2     1110.13     1106.53     37.02 o
  -8   2   2     4293.35     4329.50     63.99 o
  -7   2   2    10607.75    11012.12    148.28 o
  -6   2   2     2252.33     2539.54     39.70 o
  -5   2   2     4155.25     4279.34     54.16 o
  -4   2   2     2147.99     2456.76     35.03 o
  -3   2   2     2310.68     2190.62     29.79 o
  -2   2   2     3804.04     4125.51     43.65 o
  -1   2   2    28468.84    28942.66    217.21 o
   0   2   2       10.32       34.11      4.60 o
   1   2   2        6.01       16.81      1.96 o
   2   2   2    15947.48    16978.76    147.31 o
   3   2   2     7145.94     6872.69     73.53 o
   4   2   2       19.53       60.33     18.53 o
   5   2   2     1748.56     1839.37     35.78 o
   6   2   2     1147.22     1301.07     35.62 o
   7   2   2     7314.38     7105.29     93.81 o
   8   2   2     5314.34     5391.48    115.30 o
   9   2   2        0.65      -12.85     14.18 o
  10   2   2     3833.26     4006.91    110.98 o
  11   2   2        3.64       55.12     39.06 o
 -12   3   2     4544.97     5068.77    135.96 o
 -11   3   2        0.04       37.08     25.47 o
 -10   3   2     6145.15     6371.34    126.94 o
  -9   3   2      190.65      160.72     19.04 o
  -8   3   2      782.95      777.29     26.45 o
  -7   3   2    20457.55    19325.95    212.81 o
  -6   3   2    18933.91    18424.46    212.93 o
  -5   3   2    51191.89    50647.74    456.08 o
  -4   3   2   321199.88   315980.09   2939.95 o
  -3   3   2    24285.37    23612.97    235.79 o
  -2   3   2   254611.11   244108.80   2323.93 o
  -1   3   2   161490.72   160567.73   1184.31 o
   0   3   2      660.63      729.32     16.14 o
   1   3   2   116949.23   115182.16    940.03 o
   2   3   2    37195.53    37920.23    337.10 o
   3   3   2     4634.31     4388.68     57.21 o
   4   3   2   195054.86   193311.61   2602.74 o
   5   3   2    32396.66    31427.71    613.38 o
   6   3   2    39078.15    38016.91    426.62 o
   7   3   2    50636.47    48947.72    608.72 o
   8   3   2     1851.37     1877.51     39.31 o
   9   3   2      590.21      626.33     33.31 o
  10   3   2     1473.37     1559.85     53.02 o
  11   3   2     1209.99     1203.19     65.52 o
 -12   4   2      171.97       67.15     33.01 o
 -11   4   2      955.61      882.88     51.39 o
 -10   4   2      158.77       63.46     21.02 o
  -9   4   2       76.16       36.19     27.99 o
  -8   4   2      741.62      833.78     26.34 o
  -7   4   2      417.61      495.89     19.49 o
  -6   4   2     2494.37     2642.45     40.09 o
  -5   4   2     3617.30     3794.97     54.81 o
  -4   4   2     1569.46     1605.66     51.40 o
  -3   4   2    10181.29    10220.75    126.68 o
  -2   4   2     3520.52     3293.62     40.31 o
  -1   4   2    21287.15    21634.98    188.22 o
   0   4   2      598.92      692.95     22.35 o
   1   4   2       26.58       42.35      5.38 o
   2   4   2      419.28      506.45     14.69 o
   3   4   2    15480.43    15894.08    140.67 o
   4   4   2       55.98       38.76      7.29 o
   5   4   2      703.88      652.38     17.17 o
   6   4   2       95.38       52.35      9.80 o
   7   4   2     1739.74     2069.71     58.03 o
   8   4   2     3932.75     4246.15     73.58 o
   9   4   2       91.16      153.82     22.47 o
  10   4   2      439.03      575.16     38.00 o
  11   4   2       99.84       81.67     32.47 o
 -12   5   2       56.84       93.42     31.06 o
 -11   5   2     2345.92     2218.54     75.50 o
 -10   5   2        8.39        5.33     17.88 o
  -9   5   2     1603.66     1560.36     42.62 o
  -8   5   2     5416.81     5477.94     82.11 o
  -7   5   2      148.63      149.67     18.35 o
  -6   5   2      771.59      796.49     33.92 o
  -5   5   2     2990.18     3159.31     64.52 o
  -4   5   2    12965.18    13068.70    200.04 o
  -3   5   2     5526.49     5673.05     80.66 o
  -2   5   2     4414.63     4911.71     67.52 o
  -1   5   2     1695.74     1473.07     21.48 o
   0   5   2     5725.06     5832.08     58.88 o
   1   5   2       20.31       72.21      5.66 o
   2   5   2      439.14      451.31     12.38 o
   3   5   2    17098.08    16898.02    143.44 o
   4   5   2     8756.70     8898.23     85.40 o
   5   5   2     5329.65     5384.71     58.03 o
   6   5   2       53.88       76.66     20.19 o
   7   5   2      330.50      353.77     17.83 o
   8   5   2     4801.45     4709.88     82.13 o
   9   5   2      526.09      492.15     33.26 o
  10   5   2      351.71      327.12     32.98 o
  11   5   2     2703.23     2850.88     94.65 o
 -11   6   2      458.32      443.44     31.97 o
 -10   6   2      654.90      660.80     26.92 o
  -9   6   2     1493.67     1517.11     37.29 o
  -8   6   2     7680.28     7595.52    343.56 o
  -7   6   2     9517.31     9533.96    229.03 o
  -6   6   2     2196.40     2009.65     59.08 o
  -5   6   2    29268.99    29301.87    418.06 o
  -4   6   2      285.29      321.13     40.75 o
  -3   6   2     9243.79     9503.95    137.20 o
  -2   6   2      400.93      332.95     15.89 o
  -1   6   2    40727.70    39813.59    360.24 o
   0   6   2     4172.52     4355.16     45.41 o
   1   6   2     3563.96     3609.40     39.16 o
   2   6   2     4852.22     4620.72     45.83 o
   3   6   2    20294.41    20185.08    170.21 o
   4   6   2     2152.70     2349.44     41.20 o
   5   6   2     1974.90     1833.13     28.26 o
   6   6   2      145.57      191.30     11.14 o
   7   6   2     9625.01     9259.45    135.11 o
   8   6   2     9987.80     9863.97    146.54 o
   9   6   2       77.59       57.11     20.66 o
  10   6   2     4040.05     4142.15     98.71 o
  11   6   2      117.18      102.15     33.15 o
 -11   7   2      410.53      430.16     45.02 o
 -10   7   2     1189.48     1147.99     58.85 o
  -9   7   2     3879.05     3784.83    137.80 o
  -8   7   2     5894.24     5683.11    129.06 o
  -7   7   2     6288.74     6433.64    310.65 o
  -6   7   2     3466.90     3440.77     82.50 o
  -5   7   2     2809.54     2777.40     69.94 o
  -4   7   2      105.98      103.56     16.75 o
  -3   7   2     4753.03     4615.36    117.56 o
  -2   7   2     4783.59     4937.67     66.32 o
  -1   7   2    20423.86    20730.40    205.72 o
   0   7   2    39784.93    38820.62    332.16 o
   1   7   2    59322.44    58230.63    517.46 o
   2   7   2    26185.07    25660.58    223.07 o
   3   7   2    14305.53    14199.96    129.35 o
   4   7   2     1768.68     1709.14     25.38 o
   5   7   2     2335.28     2326.90     32.88 o
   6   7   2       21.42        8.92      7.86 o
   7   7   2      327.31      320.12     17.99 o
   8   7   2      827.45      916.71     35.75 o
   9   7   2     1723.65     1645.73     55.07 o
  10   7   2     1820.12     1897.13     64.06 o
 -11   8   2      312.91      294.18     39.78 o
 -10   8   2     2820.38     2824.59     92.37 o
  -9   8   2      169.94      131.40     26.34 o
  -8   8   2     4899.63     4551.16    111.35 o
  -7   8   2     4253.65     4518.06    155.71 o
  -6   8   2      337.42      299.93     28.37 o
  -5   8   2     7233.63     7268.76    134.79 o
  -4   8   2     1407.30     1489.92     48.68 o
  -3   8   2      583.81      552.13     26.14 o
  -2   8   2     9237.30     9745.49    117.30 o
  -1   8   2     8602.33     8971.40     91.12 o
   0   8   2      131.29      161.93     11.19 o
   1   8   2     2437.33     2498.22     33.40 o
   2   8   2    16042.73    16030.63    144.86 o
   3   8   2      659.49      659.55     14.76 o
   4   8   2     1116.49     1110.78     31.28 o
   5   8   2     5005.81     4929.41     56.99 o
   6   8   2      808.73      707.22     29.43 o
   7   8   2     3182.31     3106.12     49.67 o
   8   8   2     3855.67     3613.72     77.33 o
   9   8   2       13.80       24.24     13.97 o
  10   8   2     3193.09     3275.26    112.45 o
 -10   9   2     2140.93     2250.01    139.60 o
  -9   9   2       44.05       62.85     22.58 o
  -8   9   2       14.88       85.10     44.31 o
  -7   9   2     2290.82     2633.35    117.53 o
  -6   9   2    10632.73    11104.53    225.67 o
  -5   9   2    10634.79    10978.27    188.18 o
  -4   9   2    68233.05    70470.94    964.08 o
  -3   9   2     8796.67     8718.94    134.84 o
  -2   9   2    44739.11    43727.47    457.12 o
  -1   9   2    16442.99    15298.84    156.36 o
   0   9   2      351.30      354.84     11.62 o
   1   9   2     8813.22     8544.35     84.66 o
   2   9   2     3342.30     3233.87     39.12 o
   3   9   2     1425.08     1431.62     23.03 o
   4   9   2    40332.12    40563.15    399.60 o
   5   9   2     9420.93     9638.04    115.18 o
   6   9   2    16746.35    17252.76    232.11 o
   7   9   2     9529.66     9754.28    162.51 o
   8   9   2      590.94      664.36     34.94 o
   9   9   2      936.57     1166.51     58.56 o
  10   9   2      268.79      404.66     59.12 o
 -10  10   2      744.76      683.82     75.66 o
  -9  10   2       49.23        1.06     20.45 o
  -8  10   2        2.53       37.67     37.81 o
  -7  10   2       62.02       -5.92     41.02 o
  -6  10   2     1961.44     2108.95    114.03 o
  -5  10   2      363.69      339.76     33.77 o
  -4  10   2       46.23      -13.34     23.54 o
  -3  10   2     4113.06     4178.76     82.97 o
  -2  10   2     2856.46     2875.22     62.72 o
  -1  10   2     6966.92     6829.30     75.57 o
   0  10   2      840.19      846.79     18.74 o
   1  10   2      148.62      179.95     10.22 o
   2  10   2     2314.87     2210.88     31.43 o
   3  10   2     7327.01     6933.15     71.95 o
   4  10   2     2282.21     2109.69     36.58 o
   5  10   2     2330.35     2157.31     57.39 o
   6  10   2        0.10       -1.43     15.13 o
   7  10   2       21.61       15.75     19.79 o
   8  10   2      847.59      944.31     45.43 o
   9  10   2      202.49      245.07     34.54 o
  -9  11   2      106.19       66.98     14.26 o
  -8  11   2      674.72      642.82     72.94 o
  -7  11   2     1106.53     1301.21     93.80 o
  -6  11   2       26.05      -48.56     32.37 o
  -5  11   2      233.55      206.72     33.58 o
  -4  11   2     4740.46     5044.24    109.00 o
  -3  11   2     2295.76     2262.96     59.50 o
  -2  11   2     4767.90     4513.04     79.63 o
  -1  11   2      896.76      949.36     24.92 o
   0  11   2     1591.54     1561.70     28.90 o
   1  11   2     2976.34     2947.87     38.25 o
   2  11   2     1889.48     1895.26     29.74 o
   3  11   2     2962.82     2995.68     43.33 o
   4  11   2     4638.13     4755.13    107.05 o
   5  11   2      907.65      886.72     41.81 o
   6  11   2       26.35       30.04     19.14 o
   7  11   2      438.86      465.57     47.57 o
   8  11   2     1106.26     1061.08     42.53 o
   9  11   2        8.04      -20.63     23.93 o
  -9  12   2     1013.29      863.36     84.22 o
  -8  12   2      315.86      403.10     65.58 o
  -7  12   2      713.93      868.67     77.71 o
  -6  12   2       60.95      120.44     82.28 o
  -5  12   2     2153.70     2182.68    147.94 o
  -4  12   2       42.99       11.74     28.55 o
  -3  12   2     2586.26     2818.89     87.84 o
  -2  12   2      446.45      503.79     28.60 o
  -1  12   2     7823.39     7612.01     90.63 o
   0  12   2     1230.51     1200.74     26.24 o
   1  12   2      682.42      670.68     20.30 o
   2  12   2        1.12       -1.97      9.91 o
   3  12   2     5764.16     5720.90     74.25 o
   4  12   2      804.29      819.38     28.32 o
   5  12   2       62.91       68.07     28.36 o
   6  12   2      345.17      309.54     23.00 o
   7  12   2      979.57      993.23     54.95 o
   8  12   2      945.68      987.87     43.93 o
  -8  13   2     1574.66     1711.19    112.41 o
  -7  13   2     3079.05     3330.83    145.54 o
  -6  13   2      689.26      761.00     78.50 o
  -5  13   2      459.91      396.67     56.60 o
  -4  13   2      610.88      659.14     48.60 o
  -3  13   2      180.10      149.70     16.06 o
  -2  13   2     1939.24     1759.96     47.33 o
  -1  13   2     9418.47     9308.18    114.90 o
   0  13   2     9707.45     9294.50    115.72 o
   1  13   2    17056.58    17148.48    182.15 o
   2  13   2     8534.13     8408.74    111.63 o
   3  13   2     3246.96     3285.73     59.47 o
   4  13   2     2068.53     2102.35     54.65 o
   5  13   2       10.89       18.73     16.32 o
   6  13   2       43.81       33.03     16.87 o
   7  13   2      219.07      283.44     25.68 o
  -7  14   2      416.87      544.85    103.48 o
  -6  14   2        0.20      -28.82     51.73 o
  -5  14   2     1840.07     1840.36    148.41 o
  -4  14   2       83.43       97.56     57.29 o
  -3  14   2       49.36       46.41     13.53 o
  -2  14   2     3054.08     2985.37     65.73 o
  -1  14   2      345.59      388.52     19.38 o
   0  14   2        0.10       20.46     15.92 o
   1  14   2      188.24      234.55     19.12 o
   2  14   2     2128.60     2120.59     40.19 o
   3  14   2       14.55       29.03     16.20 o
   4  14   2      715.45      706.92     37.21 o
   5  14   2     1558.67     1408.81     79.30 o
   6  14   2       20.97        9.67     18.31 o
   7  14   2      478.38      526.02     34.12 o
  -6  15   2     1033.17     1326.99    135.48 o
  -5  15   2      203.23      643.39    100.69 o
  -4  15   2     4632.81     4477.19    141.69 o
  -3  15   2     1389.80     1443.13     75.88 o
  -2  15   2     1688.51     1695.07     72.24 o
  -1  15   2      111.92      126.75     14.13 o
   0  15   2      270.18      252.64     20.72 o
   1  15   2       16.55       26.10     15.15 o
   2  15   2        1.64       13.28     11.19 o
   3  15   2       80.45      161.26     22.60 o
   4  15   2     1759.71     1931.93     84.46 o
   5  15   2      411.46      430.34     59.65 o
   6  15   2     2563.24     2881.07    250.49 o
  -5  16   2        0.96       -2.14     14.05 o
  -4  16   2        4.09       -2.41     17.62 o
  -3  16   2      272.91      178.00     53.65 o
  -2  16   2     1003.69     1026.30     49.18 o
  -1  16   2     1154.26     1031.33     34.02 o
   0  16   2      121.57      150.04     20.16 o
   1  16   2        1.60        1.98     16.17 o
   2  16   2     1195.70     1257.56     34.29 o
   3  16   2      968.64      828.62     48.67 o
   4  16   2     1499.09     1298.00     56.64 o
  -3  17   2      899.69      818.75     56.19 o
  -2  17   2      788.64      710.21     46.19 o
  -1  17   2      105.68       74.39     19.20 o
   0  17   2       43.04       41.85     19.15 o
   1  17   2      388.79      450.04     29.54 o
   2  17   2      813.20      872.31     51.35 o
   3  17   2      310.60      297.36     35.82 o
 -12   1   3     1845.84     1806.73    144.40 o
 -11   1   3     1267.87     1150.98     60.44 o
 -10   1   3      173.87      192.17     25.62 o
  -9   1   3      714.64      693.40     30.55 o
  -8   1   3    28864.15    28673.18    311.74 o
  -7   1   3    15146.26    14927.13    172.18 o
  -6   1   3    14617.99    14088.77    160.25 o
  -5   1   3    73272.01    73047.08    689.89 o
  -4   1   3     7941.98     7970.22     93.05 o
  -3   1   3    28154.41    28627.27    274.39 o
  -2   1   3     8473.02     9055.23     81.85 o
  -1   1   3    28700.62    29445.35    227.88 o
   0   1   3     3937.66     3960.31     32.37 o
   1   1   3    82212.91    87826.66    615.71 o
   2   1   3     9951.89     9418.61     85.90 o
   3   1   3    75580.62    77113.32    678.69 o
   4   1   3      953.62     1042.92     21.89 o
   5   1   3      455.11      348.10     14.06 o
   6   1   3      528.77      566.66     32.37 o
   7   1   3    18037.87    17807.67    204.94 o
   8   1   3      770.17      867.90     34.62 o
   9   1   3      457.77      416.33     28.82 o
  10   1   3     1731.27     1566.34     85.24 o
  11   1   3      911.10      954.11     73.91 o
 -12   2   3       26.14       -2.45     28.84 o
 -11   2   3     2217.31     2195.97     78.91 o
 -10   2   3       91.82      124.54     21.75 o
  -9   2   3     4953.67     5078.56     84.71 o
  -8   2   3     2919.55     3085.57     51.66 o
  -7   2   3     2419.23     2358.38     43.84 o
  -6   2   3      696.77      827.51     39.52 o
  -5   2   3    38242.93    37747.27    344.25 o
  -4   2   3    18928.18    18814.66    176.16 o
  -3   2   3     4347.96     4487.93     52.45 o
  -2   2   3    28127.97    28598.63    257.93 o
  -1   2   3     5223.71     5644.19     46.66 o
   0   2   3    17843.95    19513.76    132.77 o
   1   2   3    13994.85    15235.87    111.83 o
   2   2   3     4862.02     4566.02     43.91 o
   3   2   3    21092.64    20448.63    213.65 o
   4   2   3    35274.83    35148.91    360.76 o
   5   2   3     6579.64     6598.56     82.65 o
   6   2   3    27527.10    27652.83    293.77 o
   7   2   3     4324.71     4579.48     69.25 o
   8   2   3     2661.24     2663.91     56.16 o
   9   2   3     2281.16     2362.99     64.47 o
  10   2   3     1775.88     1604.64     69.57 o
  11   2   3      173.54       79.91     53.99 o
 -12   3   3       36.08       16.39     41.01 o
 -11   3   3       36.89       42.88     25.32 o
 -10   3   3        3.28      -20.02     19.16 o
  -9   3   3      254.20      249.41     21.25 o
  -8   3   3        7.58       12.86     12.37 o
  -7   3   3      999.08     1029.56     27.45 o
  -6   3   3        4.15      -12.54      8.36 o
  -5   3   3     2527.77     2471.79     47.05 o
  -4   3   3      308.87      236.49     13.96 o
  -3   3   3     2643.91     2717.81     37.39 o
  -2   3   3      661.96      820.22     13.56 o
  -1   3   3     1267.81     1316.73     14.71 o
   0   3   3     7413.45     7218.87     58.40 o
   1   3   3     1195.60     1108.02     15.08 o
   2   3   3     1124.52     1190.05     18.39 o
   3   3   3        0.12       13.38      5.71 o
   4   3   3     1617.96     1551.32     30.06 o
   5   3   3     1338.47     1305.05     33.41 o
   6   3   3      972.94      959.82     30.36 o
   7   3   3      837.04      726.16     36.17 o
   8   3   3       48.41        3.98     16.14 o
   9   3   3        0.37        8.11     17.71 o
  10   3   3      230.20      183.60     26.17 o
  11   3   3       64.73       30.94     84.89 o
 -12   4   3       81.39       34.66     29.80 o
 -11   4   3     2027.90     1863.76     96.58 o
 -10   4   3        2.24      -18.02     17.15 o
  -9   4   3     5422.49     5450.53     87.05 o
  -8   4   3     2537.50     2539.29     45.85 o
  -7   4   3     7826.95     7971.16     98.48 o
  -6   4   3     2362.89     2399.43     36.99 o
  -5   4   3    40314.50    39811.25    443.24 o
  -4   4   3    18039.52    18073.30    260.53 o
  -3   4   3     6772.87     7412.78     95.30 o
  -2   4   3    24941.87    24922.34    217.70 o
  -1   4   3    10508.08    10109.56     88.13 o
   0   4   3     8492.71     8469.76     78.04 o
   1   4   3    55007.52    56609.40    556.00 o
   2   4   3     1393.66     1263.30     19.47 o
   3   4   3    38371.48    36918.78    351.24 o
   4   4   3    56351.32    55688.96    495.48 o
   5   4   3    15448.32    15058.29    155.94 o
   6   4   3    29188.13    27816.40    413.20 o
   7   4   3     7803.35     7659.14    107.68 o
   8   4   3      172.08      223.62     26.98 o
   9   4   3     6484.43     6354.94    114.15 o
  10   4   3      393.95      383.19     31.74 o
  11   4   3       13.87       15.11     33.68 o
 -12   5   3     2068.28     1982.66     72.87 o
 -11   5   3        0.47       34.55     22.84 o
 -10   5   3      324.11      281.07     20.41 o
  -9   5   3        0.32        9.12     20.04 o
  -8   5   3     6790.45     7125.59    143.73 o
  -7   5   3     3995.08     4156.53     59.81 o
  -6   5   3     2359.58     2555.03    150.19 o
  -5   5   3    19633.60    19993.31    272.66 o
  -4   5   3    14935.01    15518.76    232.90 o
  -3   5   3      135.51      220.09     16.07 o
  -2   5   3    14353.76    15223.70    155.62 o
  -1   5   3    22478.54    23404.77    204.25 o
   0   5   3     1733.64     1485.29     22.87 o
   1   5   3     8865.35     9328.86     86.24 o
   2   5   3      212.22      202.88      9.52 o
   3   5   3    32131.04    31294.77    283.82 o
   4   5   3       80.11      130.77     19.55 o
   5   5   3       49.86       24.07      7.68 o
   6   5   3      301.06      301.34     17.41 o
   7   5   3    13387.04    13062.59    165.22 o
   8   5   3      644.44      564.13     30.78 o
   9   5   3      707.79      625.61     34.22 o
  10   5   3      541.14      508.31     38.50 o
  11   5   3      771.85      909.86     57.15 o
 -11   6   3      171.09      152.66     17.07 o
 -10   6   3       17.92       15.67     13.96 o
  -9   6   3      111.54      100.00     24.31 o
  -8   6   3       42.80       19.58     23.03 o
  -7   6   3       42.29       11.50     23.30 o
  -6   6   3     1339.31     1485.47     52.57 o
  -5   6   3      501.75      554.30     32.61 o
  -4   6   3     1338.06     1316.80     37.17 o
  -3   6   3       62.26       56.33     12.87 o
  -2   6   3     4934.97     4958.31     65.30 o
  -1   6   3       55.45       51.80      6.33 o
   0   6   3     1659.71     1635.71     21.19 o
   1   6   3    11762.28    12309.23    112.33 o
   2   6   3       71.44       47.43     11.65 o
   3   6   3     2059.84     2110.93     28.97 o
   4   6   3     1650.01     1542.41     24.71 o
   5   6   3     1398.51     1338.44     25.18 o
   6   6   3       54.86       67.99     10.35 o
   7   6   3      473.70      520.78     24.05 o
   8   6   3      102.20       79.42     19.92 o
   9   6   3      773.49      822.46     42.21 o
  10   6   3        6.21       49.25     24.64 o
 -11   7   3     2528.51     2521.82     92.17 o
 -10   7   3      476.40      533.67     64.44 o
  -9   7   3     1629.95     1636.16     63.49 o
  -8   7   3    20696.16    20415.68    355.48 o
  -7   7   3    11629.96    12151.44    300.67 o
  -6   7   3    11386.33    11340.44    275.39 o
  -5   7   3    54898.04    56321.62    777.44 o
  -4   7   3       70.39       70.78     18.39 o
  -3   7   3    19759.54    19179.30    254.44 o
  -2   7   3     7909.06     7719.14     95.40 o
  -1   7   3      233.52      282.41     11.57 o
   0   7   3    22983.62    22169.09    195.14 o
   1   7   3    19121.70    19385.43    164.18 o
   2   7   3     5598.90     5415.25     54.55 o
   3   7   3    56023.61    54858.45    444.48 o
   4   7   3        1.35       17.39      9.78 o
   5   7   3      357.20      323.18     13.02 o
   6   7   3     2063.63     2046.48     35.72 o
   7   7   3     7386.52     7144.26    103.99 o
   8   7   3        0.25       -3.87     18.05 o
   9   7   3       51.82       72.52     22.11 o
  10   7   3      802.20      815.77     45.36 o
 -11   8   3      293.51      322.52     40.33 o
 -10   8   3      227.28      282.48     57.17 o
  -9   8   3     1601.94     1765.34     90.62 o
  -8   8   3     1618.37     1743.00    102.02 o
  -7   8   3      780.17      873.91     70.42 o
  -6   8   3       75.08       69.62     21.35 o
  -5   8   3    14030.10    14310.22    242.29 o
  -4   8   3     3177.71     3129.46     75.23 o
  -3   8   3     1728.70     1546.51     43.04 o
  -2   8   3       15.53       54.53      9.99 o
  -1   8   3     4414.52     4206.72     51.81 o
   0   8   3    23499.82    23717.14    209.48 o
   1   8   3      845.98     1042.73     20.47 o
   2   8   3    12100.08    11845.78    111.39 o
   3   8   3     1455.88     1613.37     25.59 o
   4   8   3     2809.76     3061.00     40.64 o
   5   8   3      330.01      420.91     14.90 o
   6   8   3     3836.43     4285.99     61.78 o
   7   8   3      268.27      422.14     19.99 o
   8   8   3     2524.85     2062.36     59.32 o
   9   8   3      176.35       99.34     22.22 o
  10   8   3     1772.31     1632.10     60.05 o
 -10   9   3        8.71      -33.15     29.50 o
  -9   9   3       11.28       21.45     17.66 o
  -8   9   3      248.61      246.81     50.02 o
  -7   9   3     1270.06     1266.58     84.95 o
  -6   9   3       20.44       12.63     31.56 o
  -5   9   3     2574.54     2613.50     72.61 o
  -4   9   3      672.80      709.22     39.76 o
  -3   9   3     5123.65     4940.25     92.13 o
  -2   9   3     5082.46     5226.79     74.39 o
  -1   9   3      276.99      335.18     12.31 o
   0   9   3     3244.71     3105.55     39.32 o
   1   9   3      542.25      534.98     15.32 o
   2   9   3     7565.63     7339.37     78.92 o
   3   9   3      384.23      412.88     13.86 o
   4   9   3     4563.45     4432.64     54.36 o
   5   9   3     1886.81     1584.49     30.56 o
   6   9   3      296.47      393.34     17.60 o
   7   9   3      621.28      478.99     20.23 o
   8   9   3       69.99        6.23     13.51 o
   9   9   3        0.35       28.71     18.87 o
 -10  10   3       57.03       63.03     26.03 o
  -9  10   3     1152.44     1077.08    144.70 o
  -8  10   3      112.05       73.53     39.73 o
  -7  10   3     4037.81     4680.72    165.15 o
  -6  10   3      395.34      337.88     77.44 o
  -5  10   3    10348.24    10930.40    190.67 o
  -4  10   3    10021.65    10579.37    183.39 o
  -3  10   3     1716.73     1824.01     52.62 o
  -2  10   3    10713.79    10763.01    159.74 o
  -1  10   3     2552.68     2618.64     36.46 o
   0  10   3       52.97       64.11      8.87 o
   1  10   3    14847.75    14072.38    133.38 o
   2  10   3      118.74       92.05     11.04 o
   3  10   3    14285.38    14060.17    133.04 o
   4  10   3    17626.93    17249.45    182.97 o
   5  10   3     3627.96     3506.91     52.47 o
   6  10   3     9007.84     8811.74    108.14 o
   7  10   3     5796.76     5489.66    213.95 o
   8  10   3       13.00       10.19     18.89 o
   9  10   3     2318.44     2418.88    135.10 o
  -9  11   3      276.27      191.13    112.50 o
  -8  11   3      188.74      306.15     56.34 o
  -7  11   3       88.55      126.33     44.88 o
  -6  11   3       10.00      -45.01     30.00 o
  -5  11   3        2.32       82.29    104.83 o
  -4  11   3     8429.37     8634.40    238.45 o
  -3  11   3     5666.88     6175.49    110.17 o
  -2  11   3    17240.30    17118.45    231.54 o
  -1  11   3     8805.87     8753.47     94.62 o
   0  11   3     1309.17     1344.37     25.01 o
   1  11   3      109.49      131.87     10.40 o
   2  11   3        0.50       11.63      8.06 o
   3  11   3     6297.04     6235.25     81.35 o
   4  11   3       37.65       44.05     13.93 o
   5  11   3       72.08       59.08     11.60 o
   6  11   3      767.15      785.75     35.98 o
   7  11   3     2522.56     2529.81     66.29 o
   8  11   3      464.95      431.73     31.96 o
  -9  12   3       87.49        5.32     49.88 o
  -8  12   3        1.60      -16.40     46.86 o
  -7  12   3       14.83       18.05     42.47 o
  -6  12   3     1289.19     1321.53     89.28 o
  -5  12   3      189.70      204.98     47.22 o
  -4  12   3      791.40      709.81     70.04 o
  -3  12   3      794.35      761.22     55.70 o
  -2  12   3     1920.11     1949.63     43.57 o
  -1  12   3      776.05      785.61     25.48 o
   0  12   3      906.91      862.31     24.49 o
   1  12   3     8039.94     7982.83     85.93 o
   2  12   3      115.34       94.89     13.17 o
   3  12   3     1436.63     1489.78     33.40 o
   4  12   3      353.10      385.12     27.41 o
   5  12   3     1121.22     1094.80     40.39 o
   6  12   3       24.24       59.01     29.26 o
   7  12   3      243.76      273.16     25.20 o
   8  12   3      111.35       74.89     21.67 o
  -8  13   3     3323.78     3656.74    160.83 o
  -7  13   3     2619.15     3191.62    154.04 o
  -6  13   3     1724.64     2063.75    124.07 o
  -5  13   3    11128.61    11937.28    309.01 o
  -4  13   3       62.54      109.81     36.23 o
  -3  13   3     3784.86     3762.97     94.96 o
  -2  13   3      385.51      406.00     24.83 o
  -1  13   3      783.64      845.07     26.73 o
   0  13   3     6883.46     6789.26     92.45 o
   1  13   3     2853.95     2902.71     50.04 o
   2  13   3      347.65      446.89     20.63 o
   3  13   3    12159.89    12299.41    175.37 o
   4  13   3      229.25      232.10     23.16 o
   5  13   3      505.07      638.33     36.37 o
   6  13   3      684.89      603.26     55.74 o
   7  13   3      545.82      486.48     33.59 o
  -7  14   3       15.82       21.87     64.58 o
  -6  14   3       28.96       -6.60     57.28 o
  -5  14   3     1113.97     1304.53    127.15 o
  -4  14   3      540.04      698.75     92.03 o
  -3  14   3       35.11       43.58     19.52 o
  -2  14   3     1313.76     1455.62     47.81 o
  -1  14   3     3130.64     2937.98     54.46 o
   0  14   3     6344.19     6038.50     94.69 o
   1  14   3     3784.76     3673.84     62.66 o
   2  14   3     5097.43     4806.30     72.12 o
   3  14   3      342.32      268.78     19.08 o
   4  14   3        0.97       -7.33     18.68 o
   5  14   3       10.79        7.56     18.77 o
   6  14   3        1.84       12.25     19.58 o
  -6  15   3      283.08      306.61     87.85 o
  -5  15   3      487.59      625.79     96.54 o
  -4  15   3      124.46      134.37     16.81 o
  -3  15   3     1150.20     1092.26     43.45 o
  -2  15   3     1828.44     1852.95     52.74 o
  -1  15   3       46.69       68.81     12.85 o
   0  15   3      652.13      662.31     31.84 o
   1  15   3      214.67      223.57     20.52 o
   2  15   3     2223.12     2144.01     51.50 o
   3  15   3      100.21       67.84     14.92 o
   4  15   3      806.52      638.02     40.62 o
   5  15   3      514.50      371.82     33.16 o
  -5  16   3     2118.06     2143.17    310.92 o
  -4  16   3      616.39      579.15     42.09 o
  -3  16   3      473.19      436.39     52.26 o
  -2  16   3     1064.76     1063.06     55.91 o
  -1  16   3      482.24      511.55     24.44 o
   0  16   3       27.57       13.45     16.95 o
   1  16   3     2328.04     2379.52     58.85 o
   2  16   3       27.64        8.29     15.77 o
   3  16   3     1701.34     1850.58     94.71 o
   4  16   3     1149.07     1085.37     59.01 o
  -3  17   3     2094.77     2005.47    153.98 o
  -2  17   3     4720.47     4569.55    263.33 o
  -1  17   3     1667.39     1533.41     46.62 o
   0  17   3     1402.52     1495.68     53.31 o
   1  17   3       56.19       66.77     20.79 o
   2  17   3       17.12       -7.83     17.12 o
 -12   0   4        4.07       -1.39     45.13 o
 -11   0   4     1907.08     2087.08    141.47 o
 -10   0   4      919.54      926.44     90.67 o
  -9   0   4    13726.15    13847.77    257.81 o
  -8   0   4    50461.46    50036.83    690.14 o
  -7   0   4     9736.69     9590.44    179.17 o
  -6   0   4   118652.41   116206.98   1378.18 o
  -5   0   4    38178.96    36941.44    506.24 o
  -4   0   4    12809.86    12380.21    182.10 o
  -3   0   4    39830.95    40193.36    541.21 o
  -2   0   4    15506.50    16050.13    198.39 o
  -1   0   4    45974.55    46537.90    435.65 o
   0   0   4   601959.81   647658.00   6500.74 o
   1   0   4     3436.86     3677.04     51.06 o
   2   0   4   241633.00   250284.50   2663.18 o
   3   0   4   174991.50   181132.78   2371.68 o
   4   0   4    21643.98    20992.78    295.90 o
   5   0   4    19981.72    18672.79    269.67 o
   6   0   4     8903.63     8921.81    146.75 o
   7   0   4     2342.85     2449.87     62.95 o
   8   0   4    10950.99    10886.18    210.95 o
   9   0   4      400.95      490.69     71.54 o
  10   0   4     1798.80     1968.88    134.50 o
  11   0   4     6274.34     5991.02    266.17 o
 -12   1   4      559.65      661.47     49.80 o
 -11   1   4      148.05      148.10     27.91 o
 -10   1   4     1040.06     1138.78     48.16 o
  -9   1   4     3156.38     3213.81     76.23 o
  -8   1   4      422.87      355.08     21.85 o
  -7   1   4     1458.71     1427.12     35.06 o
  -6   1   4       19.65       24.28      7.98 o
  -5   1   4     2015.00     1763.86     36.66 o
  -4   1   4     1789.21     1889.99     31.57 o
  -3   1   4      106.83       75.01     10.61 o
  -2   1   4     1699.31     1755.06     23.01 o
  -1   1   4    37420.71    37966.36    281.29 o
   0   1   4     1751.82     1860.19     19.57 o
   1   1   4     2576.73     2620.54     25.05 o
   2   1   4      320.89      298.50     10.83 o
   3   1   4    14269.43    14641.71    148.36 o
   4   1   4     7425.94     7720.65     92.53 o
   5   1   4     1626.21     1651.30     33.03 o
   6   1   4     8040.85     7970.04    101.30 o
   7   1   4       69.26       84.28     19.37 o
   8   1   4        1.84      -21.45     14.30 o
   9   1   4       94.77      138.00     25.05 o
  10   1   4      502.15      380.50     52.58 o
  11   1   4      138.46      103.61     56.59 o
 -12   2   4      995.62      999.95     59.54 o
 -11   2   4      121.05      121.49     28.98 o
 -10   2   4     1593.48     1722.37     58.05 o
  -9   2   4      541.04      591.25     28.09 o
  -8   2   4     2014.26     2015.31     42.76 o
  -7   2   4     5375.31     5484.17     72.15 o
  -6   2   4      955.71      888.65     21.84 o
  -5   2   4      386.31      336.15     12.95 o
  -4   2   4    14932.17    15106.60    153.50 o
  -3   2   4     5728.33     5822.33     65.54 o
  -2   2   4    10791.74    10873.57    111.07 o
  -1   2   4     3531.61     3555.44     34.00 o
   0   2   4     1234.97     1416.17     16.60 o
   1   2   4    11960.44    12615.30    102.52 o
   2   2   4     2974.11     3043.50     34.71 o
   3   2   4      946.36     1046.62     23.32 o
   4   2   4    10743.19    11205.62    127.05 o
   5   2   4     1018.53     1100.62     26.81 o
   6   2   4     4579.05     4456.25     65.92 o
   7   2   4    10198.94    10196.13    126.84 o
   8   2   4       30.39       12.19     17.55 o
   9   2   4     3897.02     3787.87     90.58 o
  10   2   4      333.46      345.28    103.48 o
  11   2   4      101.32       98.42     45.37 o
 -12   3   4     3332.45     3494.15    117.69 o
 -11   3   4     1721.52     1733.11     68.43 o
 -10   3   4     2984.45     2959.97     77.97 o
  -9   3   4    17328.71    17554.34    219.27 o
  -8   3   4      819.21      863.88     42.15 o
  -7   3   4       12.70        4.37     19.02 o
  -6   3   4     3724.80     3569.01     51.63 o
  -5   3   4    26227.74    26476.34    260.70 o
  -4   3   4      392.43      384.62     18.84 o
  -3   3   4     3110.64     3451.39     76.56 o
  -2   3   4     1643.83     1788.74     22.69 o
  -1   3   4    81909.68    80372.48    613.67 o
   0   3   4     6054.77     5988.50     50.66 o
   1   3   4      404.24      448.36     10.72 o
   2   3   4     2894.46     2853.20     33.51 o
   3   3   4    40091.27    40779.59    365.70 o
   4   3   4    25044.63    26302.00    257.90 o
   5   3   4     1708.06     1525.30     34.16 o
   6   3   4    30620.09    29989.76    343.96 o
   7   3   4      199.07      283.59     28.44 o
   8   3   4        0.27       18.97     20.24 o
   9   3   4       68.26      110.23     25.21 o
  10   3   4     1163.41     1256.74     63.36 o
  11   3   4      487.38      533.28     94.28 o
 -12   4   4     1026.70     1084.96     58.34 o
 -11   4   4      500.38      479.58     38.63 o
 -10   4   4      969.61     1016.10     45.43 o
  -9   4   4     1055.46      992.94     34.80 o
  -8   4   4      720.26      783.86     24.78 o
  -7   4   4     1418.37     1298.47     28.53 o
  -6   4   4      158.40      156.65     14.56 o
  -5   4   4    12110.69    11886.17    190.14 o
  -4   4   4    20552.48    20587.81    235.98 o
  -3   4   4    28041.74    28983.24    281.94 o
  -2   4   4    27817.23    28403.84    245.67 o
  -1   4   4    37995.60    37884.28    294.44 o
   0   4   4     2216.66     2320.32     28.39 o
   1   4   4     9374.11    10053.98     92.60 o
   2   4   4       26.83       25.06      5.19 o
   3   4   4      796.52      720.80     18.44 o
   4   4   4     7164.69     7303.86     83.06 o
   5   4   4     7741.17     7572.44     94.73 o
   6   4   4     9297.81     9314.27    193.00 o
   7   4   4     9109.12     9029.43    136.93 o
   8   4   4     1361.14     1298.02     49.21 o
   9   4   4     2105.80     2145.29     61.35 o
  10   4   4       58.71       74.63     24.25 o
 -12   5   4     1766.02     1604.95     74.98 o
 -11   5   4      573.55      543.28     37.13 o
 -10   5   4      380.50      300.96     20.53 o
  -9   5   4     5677.42     5482.26     89.92 o
  -8   5   4      374.26      364.30     17.72 o
  -7   5   4      980.97      986.64     22.39 o
  -6   5   4     5156.03     5289.95    115.59 o
  -5   5   4     4543.94     4632.30     78.25 o
  -4   5   4      370.27      352.52     15.80 o
  -3   5   4     9796.78    10993.37    136.36 o
  -2   5   4     8210.24     8383.71     80.96 o
  -1   5   4    10343.05     9573.02     85.73 o
   0   5   4        2.62       43.34     17.15 o
   1   5   4     2623.59     2671.77     33.97 o
   2   5   4       13.56       18.08      5.20 o
   3   5   4    18447.05    18615.40    186.00 o
   4   5   4     4574.77     4460.48     57.82 o
   5   5   4      912.10      989.80     26.25 o
   6   5   4    13268.18    12893.47    171.42 o
   7   5   4      459.18      488.79     28.46 o
   8   5   4      194.41      170.10     22.62 o
   9   5   4     1725.65     1701.12     54.32 o
  10   5   4       25.85       56.36     29.23 o
 -11   6   4     1087.27     1160.97     39.92 o
 -10   6   4      619.15      668.65     46.30 o
  -9   6   4     7471.19     7812.87    278.38 o
  -8   6   4    28728.51    30130.13    502.42 o
  -7   6   4    10936.68    11564.65    228.76 o
  -6   6   4    46324.13    47675.09    662.31 o
  -5   6   4    16753.67    16802.16    324.72 o
  -4   6   4     1448.75     1253.89     37.21 o
  -3   6   4    34316.73    33163.79    411.88 o
  -2   6   4     5802.26     5706.80     58.70 o
  -1   6   4    12061.85    11714.29    108.35 o
   0   6   4   151502.33   145210.05   1210.21 o
   1   6   4    15199.65    14536.68    138.82 o
   2   6   4   134052.16   132085.88   1381.58 o
   3   6   4    62312.29    62458.66    556.38 o
   4   6   4     8436.29     8531.02     89.62 o
   5   6   4    11706.13    11616.56    125.68 o
   6   6   4     3632.49     3818.81     58.28 o
   7   6   4     1290.04     1108.21     35.03 o
   8   6   4     6450.23     6830.68    118.23 o
   9   6   4       75.11      132.60     23.93 o
  10   6   4     1473.45     1758.44     65.36 o
 -11   7   4       85.62      154.28     33.37 o
 -10   7   4      418.70      509.71     77.28 o
  -9   7   4      230.78      294.43     30.34 o
  -8   7   4        0.47      -54.85     36.57 o
  -7   7   4     1216.52     1229.36     80.72 o
  -6   7   4     4570.99     4526.53     99.77 o
  -5   7   4     2448.51     2470.67    103.00 o
  -4   7   4     5456.26     5670.08    157.78 o
  -3   7   4     1715.53     1898.82     52.34 o
  -2   7   4      562.73      477.60     13.93 o
  -1   7   4    17777.63    18773.79    160.04 o
   0   7   4      565.95      625.73     14.70 o
   1   7   4     1269.38     1247.63     23.07 o
   2   7   4     1221.25     1176.13     21.99 o
   3   7   4     1838.48     1906.16     29.45 o
   4   7   4     2440.11     2384.09     35.22 o
   5   7   4     2269.54     2482.03     36.26 o
   6   7   4       25.68       62.14     12.56 o
   7   7   4      238.08      187.41     18.89 o
   8   7   4      690.19      536.62     43.28 o
   9   7   4      617.58      448.60     34.17 o
  10   7   4      581.17      564.30     41.19 o
 -11   8   4        1.14      -36.32     24.21 o
 -10   8   4      396.58      312.05     42.59 o
  -9   8   4       92.36       87.07     28.17 o
  -8   8   4     1517.51     1488.45    130.15 o
  -7   8   4     4243.92     4186.38    180.57 o
  -6   8   4     4801.39     5083.90    109.55 o
  -5   8   4       26.12       11.58     20.57 o
  -4   8   4      678.78      615.84     33.88 o
  -3   8   4      951.46     1044.27     40.14 o
  -2   8   4       60.54       53.48      9.17 o
  -1   8   4     1269.12     1284.19     23.97 o
   0   8   4    15502.47    15633.60    137.05 o
   1   8   4     2635.66     2571.66     40.30 o
   2   8   4     2024.17     1912.11     29.34 o
   3   8   4      830.17      807.36     18.71 o
   4   8   4     3193.52     3230.70     42.25 o
   5   8   4     1124.73     1046.85     23.46 o
   6   8   4      297.75      322.79     17.00 o
   7   8   4     4353.17     4364.53     64.20 o
   8   8   4      345.42      369.78     30.13 o
   9   8   4      936.28      906.52     44.52 o
 -10   9   4      686.75      786.68     78.18 o
  -9   9   4     3710.96     4139.00    298.61 o
  -8   9   4        0.21        4.88     36.17 o
  -7   9   4      761.32      855.79     70.49 o
  -6   9   4       68.78       52.30     34.11 o
  -5   9   4    11782.09    12467.46    243.45 o
  -4   9   4      322.01      463.85     36.14 o
  -3   9   4      158.48      172.46     27.22 o
  -2   9   4      632.65      642.09     21.53 o
  -1   9   4    18038.73    17912.75    164.40 o
   0   9   4     1395.43     1488.96     25.65 o
   1   9   4       92.18      120.57      9.42 o
   2   9   4      876.79      893.30     21.26 o
   3   9   4     7520.77     7485.01     75.27 o
   4   9   4     6257.02     6081.79     68.81 o
   5   9   4      729.80      732.95     23.78 o
   6   9   4     6606.64     6590.98     88.21 o
   7   9   4     1152.71     1111.45     31.50 o
   8   9   4       85.98       26.76     21.45 o
   9   9   4        2.37       18.00     28.96 o
 -10  10   4      134.91      132.36     42.04 o
  -9  10   4      175.61      122.47     52.14 o
  -8  10   4       13.69       -7.12     34.68 o
  -7  10   4       15.11      -32.81     41.49 o
  -6  10   4     1041.72      965.72     72.22 o
  -5  10   4     6509.39     6732.99    156.87 o
  -4  10   4    11520.59    11512.11    196.78 o
  -3  10   4    21666.30    21908.12    296.01 o
  -2  10   4    20267.95    19797.37    190.30 o
  -1  10   4    14346.80    14341.27    136.51 o
   0  10   4     6632.32     6509.07     70.69 o
   1  10   4     1020.83      954.39     22.78 o
   2  10   4      741.56      776.17     21.17 o
   3  10   4     1477.56     1544.83     29.55 o
   4  10   4     1123.80     1146.95     34.88 o
   5  10   4     4958.60     5016.55     71.03 o
   6  10   4     6153.11     6452.16     87.29 o
   7  10   4     3055.76     3310.00     59.65 o
   8  10   4     1441.68     1613.79     45.92 o
   9  10   4      245.11      391.82     29.31 o
  -9  11   4     1903.15     2169.98    121.40 o
  -8  11   4      249.07      210.71     52.16 o
  -7  11   4      840.85      786.56     71.72 o
  -6  11   4     4578.77     4873.71    167.32 o
  -5  11   4      704.25      711.86     62.72 o
  -4  11   4     1408.43     1398.57     64.65 o
  -3  11   4     3255.13     3202.03    101.02 o
  -2  11   4     2491.59     2471.17     44.79 o
  -1  11   4     2888.49     2760.31     41.51 o
   0  11   4      784.84      721.62     20.37 o
   1  11   4     1816.34     1827.98     30.00 o
   2  11   4      183.42      220.78     13.96 o
   3  11   4     2759.76     2644.49     50.50 o
   4  11   4     2190.44     2055.18     37.97 o
   5  11   4       12.23        6.15     11.28 o
   6  11   4     4513.89     4495.40     66.73 o
   7  11   4       84.85       91.89     16.39 o
   8  11   4      528.45      597.18     36.26 o
  -9  12   4      896.70     1019.87     89.96 o
  -8  12   4     6351.16     7391.03    234.89 o
  -7  12   4     2148.14     2444.87    123.60 o
  -6  12   4     7249.86     7595.64    392.21 o
  -5  12   4      771.36      862.94     70.49 o
  -4  12   4       86.36      195.66     75.99 o
  -3  12   4      748.86      665.56     52.98 o
  -2  12   4     1128.41     1116.82     33.16 o
  -1  12   4       73.93      106.06     18.75 o
   0  12   4    14091.51    13931.97    136.54 o
   1  12   4     2642.16     2728.24     43.95 o
   2  12   4    21851.01    22070.90    243.45 o
   3  12   4     3105.37     3203.66     57.26 o
   4  12   4     1858.39     2067.26     41.02 o
   5  12   4     1327.97     1578.87     34.10 o
   6  12   4       82.45      100.09     23.40 o
   7  12   4      378.04      242.95     31.41 o
  -8  13   4        6.86      -67.67     45.11 o
  -7  13   4      426.51      446.22     67.04 o
  -6  13   4     2367.48     2426.69    122.67 o
  -5  13   4     1471.48     1550.62    100.24 o
  -4  13   4     1324.10     1295.68     81.62 o
  -3  13   4       46.08       67.22     49.38 o
  -2  13   4      185.78      231.71     20.45 o
  -1  13   4     2587.43     2536.80     46.18 o
   0  13   4     2185.37     2145.29     44.74 o
   1  13   4     2758.99     2642.83     51.24 o
   2  13   4        0.02       -6.30     14.56 o
   3  13   4       11.17       48.37     14.76 o
   4  13   4      452.49      549.78     24.47 o
   5  13   4      303.99      443.11     33.14 o
   6  13   4      110.32       36.10     20.83 o
   7  13   4       99.21       73.46     33.26 o
  -7  14   4      713.34      621.35    105.58 o
  -6  14   4     1274.26     1286.55    134.11 o
  -5  14   4        4.52       59.37     62.49 o
  -4  14   4        0.14       48.95     54.51 o
  -3  14   4     2615.29     2553.97    180.23 o
  -2  14   4      195.57      218.55     21.54 o
  -1  14   4      172.62      149.71     15.00 o
   0  14   4     3499.71     3591.56     67.54 o
   1  14   4      372.81      351.14     21.49 o
   2  14   4      440.91      459.96     25.33 o
   3  14   4      317.35      313.73     20.12 o
   4  14   4      389.20      423.87     32.42 o
   5  14   4      487.85      462.48     34.84 o
   6  14   4      137.55      144.27     34.09 o
  -6  15   4      477.98      427.14     95.50 o
  -5  15   4     3066.21     3189.26    197.55 o
  -4  15   4      533.18      536.28     34.55 o
  -3  15   4       94.03      120.61     39.99 o
  -2  15   4       57.46       36.77     19.24 o
  -1  15   4     1128.34     1138.16     32.87 o
   0  15   4      305.92      299.18     23.57 o
   1  15   4      224.37      238.29     22.78 o
   2  15   4       72.96       56.83     18.01 o
   3  15   4      489.40      522.43     29.78 o
   4  15   4      277.14      221.80     40.17 o
   5  15   4       42.55       75.04     25.36 o
  -5  16   4     1178.47     1153.99     78.51 o
  -4  16   4     2058.24     1856.08     91.76 o
  -3  16   4     5802.62     5758.30    233.19 o
  -2  16   4     3470.71     3354.02     90.38 o
  -1  16   4     2263.12     2149.53     53.25 o
   0  16   4     1665.13     1750.47     56.44 o
   1  16   4       31.70       40.35     25.20 o
   2  16   4        1.52       -1.73     15.84 o
   3  16   4      297.20      333.24     24.49 o
  -3  17   4      215.00      272.32     37.74 o
  -2  17   4      308.57      339.40     58.68 o
  -1  17   4      225.48      182.04     24.46 o
   0  17   4      230.58      201.45     23.75 o
   1  17   4      166.39      174.26     23.62 o
 -12   1   5      613.31      634.52     48.55 o
 -11   1   5       33.34       19.28     21.44 o
 -10   1   5     1722.07     1690.12     57.16 o
  -9   1   5     6766.55     6667.24    104.30 o
  -8   1   5     2249.75     2085.77     46.01 o
  -7   1   5      613.13      567.09     21.45 o
  -6   1   5     8950.23     8459.14    105.00 o
  -5   1   5     4819.40     4831.64     65.64 o
  -4   1   5     4341.16     4224.43     56.32 o
  -3   1   5    13545.30    13582.01    146.86 o
  -2   1   5     8663.37     8722.88     77.43 o
  -1   1   5    33850.42    34464.96    256.98 o
   0   1   5    50726.18    53524.07    394.47 o
   1   1   5    30532.64    32260.03    275.50 o
   2   1   5    74319.48    75745.30    667.07 o
   3   1   5    19839.64    20340.81    216.38 o
   4   1   5       40.55       41.68     16.08 o
   5   1   5    19149.40    18642.44    205.38 o
   6   1   5     6022.15     5916.68     82.16 o
   7   1   5      862.96      690.78     28.47 o
   8   1   5     3104.03     3082.32     70.47 o
   9   1   5      139.01      169.63     31.19 o
  10   1   5     3254.88     3121.55    128.53 o
 -12   2   5     1659.09     1770.96     75.30 o
 -11   2   5     1145.39     1222.47     59.09 o
 -10   2   5     3138.48     3292.17     87.62 o
  -9   2   5     9276.25     9324.70    131.77 o
  -8   2   5     2201.17     2113.66     41.88 o
  -7   2   5     6509.42     6473.95     79.65 o
  -6   2   5     1951.63     2049.55     33.79 o
  -5   2   5     8892.39     9263.43    115.90 o
  -4   2   5    13946.85    13732.94    141.51 o
  -3   2   5    10371.57    10290.10    107.30 o
  -2   2   5    14998.70    14036.77    133.00 o
  -1   2   5    68080.55    69375.45    510.45 o
   0   2   5      586.07      522.92     12.14 o
   1   2   5     9126.94     8394.31     75.76 o
   2   2   5     1895.70     1924.38     28.17 o
   3   2   5    37371.87    37871.62    362.99 o
   4   2   5      607.84      758.17     21.84 o
   5   2   5     3371.29     3083.86     54.48 o
   6   2   5     2559.33     2501.32     46.60 o
   7   2   5     4798.32     4889.11     81.22 o
   8   2   5        1.70      -26.74     17.83 o
   9   2   5      240.48      249.77     29.89 o
  10   2   5      540.14      667.90     97.24 o
 -12   3   5        6.48       15.53     30.39 o
 -11   3   5       10.09        6.42     26.06 o
 -10   3   5      382.28      361.36     33.99 o
  -9   3   5      649.36      730.91     36.27 o
  -8   3   5        0.90      -10.52     10.38 o
  -7   3   5       24.26       27.28      9.94 o
  -6   3   5      117.37      175.53     11.67 o
  -5   3   5      308.13      335.66     14.47 o
  -4   3   5     1251.63     1295.48     26.30 o
  -3   3   5     2849.93     2716.16     42.16 o
  -2   3   5      147.27      143.68      7.36 o
  -1   3   5     2009.39     2175.62     26.45 o
   0   3   5      102.64      160.60      6.06 o
   1   3   5        8.56       -2.34      5.33 o
   2   3   5      162.02      156.34      9.07 o
   3   3   5      180.25      193.94     10.38 o
   4   3   5      229.87      244.02     12.96 o
   5   3   5     1796.05     1740.13     35.53 o
   6   3   5       22.61       53.50     11.74 o
   7   3   5      156.74      121.71     20.57 o
   8   3   5      376.82      315.52     30.03 o
   9   3   5       66.77       51.54     28.71 o
  10   3   5       11.01       31.12     37.07 o
 -12   4   5     2625.95     2725.82    123.73 o
 -11   4   5     1520.90     1432.02     61.84 o
 -10   4   5     5827.39     5977.47    118.37 o
  -9   4   5    19845.50    20289.41    247.12 o
  -8   4   5      918.15      879.19     27.90 o
  -7   4   5    15985.87    15829.02    177.09 o
  -6   4   5      836.14      978.93     26.47 o
  -5   4   5      545.80      683.20     20.01 o
  -4   4   5    29496.88    29099.41    327.75 o
  -3   4   5    18468.04    18637.43    175.86 o
  -2   4   5    19432.34    19291.73    162.73 o
  -1   4   5   129884.52   130538.32   1037.13 o
   0   4   5     2136.17     2213.44     26.61 o
   1   4   5    17776.61    17298.14    162.66 o
   2   4   5     8137.50     7872.70     77.15 o
   3   4   5    17355.74    17995.73    181.51 o
   4   4   5      700.57      524.29     18.17 o
   5   4   5      858.01      824.78     24.16 o
   6   4   5     1635.47     1825.45     39.55 o
   7   4   5     5993.07     5769.05    110.21 o
   8   4   5       58.73        9.55     23.55 o
   9   4   5      136.55      141.17     27.25 o
  10   4   5      772.46      824.15     50.15 o
 -12   5   5      414.26      440.11     36.48 o
 -11   5   5        8.59       10.72     25.29 o
 -10   5   5       16.71       24.20     23.41 o
  -9   5   5     5651.50     5469.26     89.39 o
  -8   5   5     1692.75     1663.55     57.94 o
  -7   5   5      675.93      596.17     17.61 o
  -6   5   5     4880.47     4882.44     73.88 o
  -5   5   5     2432.99     2489.15     42.85 o
  -4   5   5     7993.07     8420.62     93.23 o
  -3   5   5      549.96      550.95     21.17 o
  -2   5   5    12439.82    12621.49    111.19 o
  -1   5   5    17489.60    16307.56    146.50 o
   0   5   5    10720.80    10662.27    108.65 o
   1   5   5     9305.75     9241.53     93.34 o
   2   5   5    26529.96    26647.93    232.90 o
   3   5   5     3679.12     3820.82     55.80 o
   4   5   5     2240.91     2114.25     38.24 o
   5   5   5     2875.25     3161.77     62.50 o
   6   5   5    10862.51    10260.07    149.94 o
   7   5   5      283.43      175.84     29.42 o
   8   5   5      164.51      330.20     33.08 o
   9   5   5       38.62       67.87     22.36 o
  10   5   5     1392.57     1543.97     58.03 o
 -11   6   5      138.65      104.55     35.75 o
 -10   6   5        2.43       -0.47     23.70 o
  -9   6   5       18.42      -31.77     21.18 o
  -8   6   5       26.95      -45.34     30.23 o
  -7   6   5     2352.51     2130.32     78.64 o
  -6   6   5      751.84      757.11     62.92 o
  -5   6   5      753.40      713.09     32.00 o
  -4   6   5     3031.21     3088.32     53.20 o
  -3   6   5     2188.82     2457.87     38.90 o
  -2   6   5      372.90      344.51     10.75 o
  -1   6   5     3244.04     3366.13     39.73 o
   0   6   5    20725.44    20194.72    179.97 o
   1   6   5        4.55       25.54     12.71 o
   2   6   5     3921.44     4024.97     49.53 o
   3   6   5     1357.90     1308.39     27.22 o
   4   6   5        6.50       -0.56      8.10 o
   5   6   5       38.25       36.59     10.56 o
   6   6   5     2460.52     2161.61     46.39 o
   7   6   5        0.37      -11.41     17.28 o
   8   6   5     1477.15     1211.99     61.19 o
   9   6   5     1395.13     1252.58     49.28 o
  10   6   5       10.18       12.84     23.93 o
 -11   7   5       92.13       39.06     27.61 o
 -10   7   5     1051.58      942.56     51.40 o
  -9   7   5     3533.88     3656.46     96.42 o
  -8   7   5     1533.14     1604.81     52.65 o
  -7   7   5       74.09       49.33     37.80 o
  -6   7   5     6717.64     7043.43    188.21 o
  -5   7   5      313.86      261.68     27.16 o
  -4   7   5      626.80      547.46     41.19 o
  -3   7   5    11018.18    11114.85    155.52 o
  -2   7   5     1020.35      939.93     17.66 o
  -1   7   5    22688.42    21890.89    194.83 o
   0   7   5    30261.37    29450.71    257.70 o
   1   7   5    15398.68    15330.25    134.75 o
   2   7   5    37812.02    37387.42    340.68 o
   3   7   5    18884.92    18786.42    180.08 o
   4   7   5      673.21      532.51     17.50 o
   5   7   5    13638.51    13179.02    134.77 o
   6   7   5      815.16      760.31     26.06 o
   7   7   5     2920.09     2866.55     76.66 o
   8   7   5     2488.18     2352.95     62.62 o
   9   7   5      241.04      218.24     27.82 o
 -11   8   5      406.36      466.65     42.90 o
 -10   8   5      157.53      144.77     28.15 o
  -9   8   5      645.41      787.42     39.67 o
  -8   8   5     2735.46     2789.24    127.02 o
  -7   8   5       85.22      140.89     42.61 o
  -6   8   5    14000.63    14124.42    310.53 o
  -5   8   5     7830.64     8405.45    250.10 o
  -4   8   5      132.74      175.63     23.23 o
  -3   8   5      140.24      178.90     30.17 o
  -2   8   5       84.49       48.37      6.73 o
  -1   8   5    11404.97    10723.23     98.77 o
   0   8   5      157.47      229.77     10.52 o
   1   8   5      603.65      633.08     26.27 o
   2   8   5     2870.07     2831.82     40.51 o
   3   8   5    18316.67    18133.19    166.99 o
   4   8   5     1835.99     1637.01     30.33 o
   5   8   5     2572.08     2537.44     43.52 o
   6   8   5      999.76      836.29     26.27 o
   7   8   5     1731.83     1822.23     48.21 o
   8   8   5      118.39       84.29     22.87 o
   9   8   5      480.45      476.44     36.43 o
 -10   9   5     1127.84     1151.73    104.13 o
  -9   9   5      361.74      334.88     67.82 o
  -8   9   5      467.38      469.47     60.02 o
  -7   9   5      191.17      304.25     50.93 o
  -6   9   5       47.35       50.17     33.85 o
  -5   9   5        0.25      -10.06     19.65 o
  -4   9   5     1736.66     1737.37     58.67 o
  -3   9   5     6795.94     7175.83    133.35 o
  -2   9   5       93.10      121.92      9.92 o
  -1   9   5     3479.14     3454.54     42.29 o
   0   9   5      277.97      313.33     12.11 o
   1   9   5      742.85      721.92     19.24 o
   2   9   5     1446.19     1473.81     27.16 o
   3   9   5      250.41      266.61     12.75 o
   4   9   5      169.98      202.83     13.83 o
   5   9   5     4572.87     4603.52     67.25 o
   6   9   5       65.41       98.54     16.24 o
   7   9   5      526.84      583.91     26.85 o
   8   9   5      928.62      919.74     44.69 o
   9   9   5      323.46      287.70     31.27 o
 -10  10   5     1837.02     1937.18    147.28 o
  -9  10   5     7237.88     8272.14    297.41 o
  -8  10   5      103.84      150.01     56.59 o
  -7  10   5     7170.87     7625.62    260.92 o
  -6  10   5      747.57      877.45     70.72 o
  -5  10   5      941.59     1001.38    154.77 o
  -4  10   5    14903.52    15702.20    253.71 o
  -3  10   5     5423.90     5676.93    116.18 o
  -2  10   5     7903.19     7722.35     84.79 o
  -1  10   5    37929.95    37241.42    327.04 o
   0  10   5     1392.28     1370.55     26.70 o
   1  10   5     7272.75     7095.96     77.37 o
   2  10   5     3398.21     3435.02     48.11 o
   3  10   5     1483.43     1436.57     31.58 o
   4  10   5     1891.18     1912.26     35.67 o
   5  10   5       21.38       45.34     13.28 o
   6  10   5      145.79      158.72     18.73 o
   7  10   5     3685.61     3690.09     75.71 o
   8  10   5        0.04       11.20     20.43 o
  -9  11   5     1894.52     2043.19    118.56 o
  -8  11   5     1132.50     1255.51     89.64 o
  -7  11   5      477.86      459.91     62.16 o
  -6  11   5      159.17      130.60     42.89 o
  -5  11   5     1095.98     1103.47     76.53 o
  -4  11   5     3397.81     3502.72    131.38 o
  -3  11   5     3906.72     4103.90    110.88 o
  -2  11   5     4966.24     4829.49     68.47 o
  -1  11   5       41.02       43.03     10.95 o
   0  11   5      257.51      283.49     14.34 o
   1  11   5      629.68      634.89     20.62 o
   2  11   5     1401.58     1421.36     32.44 o
   3  11   5        8.86      -20.56     13.71 o
   4  11   5     2926.12     2588.73     45.23 o
   5  11   5      917.17      775.96     27.12 o
   6  11   5     5647.31     5332.28     86.55 o
   7  11   5      569.23      421.10     26.64 o
   8  11   5      434.09      331.77     25.44 o
  -9  12   5      108.87      185.90     57.84 o
  -8  12   5       93.58      124.70     53.13 o
  -7  12   5     1610.40     1719.88    105.29 o
  -6  12   5      579.33      543.88     67.03 o
  -5  12   5      403.05      261.69     62.51 o
  -4  12   5     2775.71     2630.25     90.09 o
  -3  12   5      504.70      558.23     38.10 o
  -2  12   5     1146.57     1255.70     25.87 o
  -1  12   5      292.93      270.48     16.21 o
   0  12   5     3463.18     3513.37     62.02 o
   1  12   5       74.65       59.22     15.85 o
   2  12   5      570.09      696.88     27.26 o
   3  12   5      868.15      704.44     28.23 o
   4  12   5      540.51      663.40     29.07 o
   5  12   5        6.34        0.09     14.59 o
   6  12   5     1537.10     1353.90     45.60 o
   7  12   5      149.78       83.89     17.59 o
  -8  13   5      284.23      393.94     68.98 o
  -7  13   5      303.85      394.02     66.90 o
  -6  13   5     1529.21     1889.31    109.34 o
  -5  13   5      132.68      168.00     50.57 o
  -4  13   5       14.02       -7.06     49.30 o
  -3  13   5     2970.53     3135.96    123.32 o
  -2  13   5      309.16      285.51     22.46 o
  -1  13   5     6901.13     6976.57     94.19 o
   0  13   5     3541.79     3551.96     66.48 o
   1  13   5     2234.09     2225.48     47.38 o
   2  13   5     5823.94     5757.20     91.62 o
   3  13   5     3363.47     3309.32     64.33 o
   4  13   5       74.15      128.06     20.88 o
   5  13   5     3036.78     3088.05     69.82 o
   6  13   5       57.77       24.49     15.53 o
  -7  14   5     1675.60     1636.39    152.55 o
  -6  14   5     5773.53     6027.01    286.69 o
  -5  14   5     3049.65     3052.04    189.21 o
  -4  14   5     2680.38     2555.26    168.31 o
  -3  14   5     1448.84     1327.89     46.10 o
  -2  14   5       10.76       -6.79     14.95 o
  -1  14   5      182.40      186.47     16.61 o
   0  14   5       78.05       97.22     17.99 o
   1  14   5      489.67      499.93     24.93 o
   2  14   5     1773.79     1915.43     48.86 o
   3  14   5     3507.66     3659.82     73.88 o
   4  14   5     1070.50     1107.75     41.65 o
   5  14   5     1079.15     1072.41     37.77 o
  -6  15   5       68.32       11.11     62.15 o
  -5  15   5       96.16      126.73     72.56 o
  -4  15   5      215.79      202.27     25.12 o
  -3  15   5     2024.44     1996.84     72.53 o
  -2  15   5        8.63       -1.43     19.00 o
  -1  15   5      846.36      871.36     34.33 o
   0  15   5       18.26       -1.52     15.96 o
   1  15   5      433.37      441.59     25.78 o
   2  15   5      187.79      194.86     22.12 o
   3  15   5       31.36       31.12     32.57 o
   4  15   5        2.31       13.58     16.42 o
  -5  16   5      313.20      352.35     55.73 o
  -4  16   5      734.45      749.70     75.72 o
  -3  16   5      834.23      979.95     55.24 o
  -2  16   5      775.46      906.06     50.28 o
  -1  16   5     3293.92     3399.23     90.38 o
   0  16   5       88.17       83.43     20.67 o
   1  16   5     1302.65     1450.26     48.01 o
   2  16   5      360.21      399.80     27.57 o
   3  16   5       12.79        8.52     17.95 o
  -2  17   5     1280.95     1054.72     62.85 o
  -1  17   5      171.16      127.97     20.65 o
   0  17   5      101.31      113.94     22.24 o
 -12   0   6      320.46      380.57     70.84 o
 -11   0   6      736.98      723.23     58.79 o
 -10   0   6     1007.90     1179.86     70.13 o
  -9   0   6     3760.77     3852.73    203.45 o
  -8   0   6     3055.84     3005.86     67.32 o
  -7   0   6      392.18      414.79     27.82 o
  -6   0   6      691.68      791.51     34.31 o
  -5   0   6    67813.29    68856.26    921.99 o
  -4   0   6     4011.26     4360.32     77.87 o
  -3   0   6     6714.55     6566.16    108.17 o
  -2   0   6    19314.12    19101.35    238.60 o
  -1   0   6    24572.03    25029.94    259.09 o
   0   0   6    12214.55    13667.91    159.12 o
   1   0   6    13452.02    13947.09    178.96 o
   2   0   6    58339.67    60928.40    811.07 o
   3   0   6     4906.93     4441.12     93.52 o
   4   0   6      330.68      326.61     25.46 o
   5   0   6      263.30      283.03     25.39 o
   6   0   6     5459.23     5555.67    122.62 o
   7   0   6     3129.91     3200.31    111.33 o
   8   0   6     2334.31     2538.83    150.04 o
   9   0   6      338.31      291.34     63.55 o
  10   0   6     7482.42     7207.75    298.10 o
 -12   1   6      158.87      228.45     36.50 o
 -11   1   6      357.18      365.62     33.47 o
 -10   1   6      157.63      175.77     26.00 o
  -9   1   6     1222.50     1188.17     49.92 o
  -8   1   6     3859.70     3761.57     66.70 o
  -7   1   6     2643.11     2595.33     47.93 o
  -6   1   6    10033.93     9588.85    117.04 o
  -5   1   6     6955.20     7183.95     90.02 o
  -4   1   6      180.65      156.43     10.06 o
  -3   1   6     8651.95     8494.89     86.83 o
  -2   1   6     1402.19     1360.01     19.00 o
  -1   1   6      117.31      140.27      6.18 o
   0   1   6     2900.70     3057.11     32.16 o
   1   1   6     6177.99     6176.11     70.08 o
   2   1   6    17579.18    17770.63    178.79 o
   3   1   6    17373.80    17674.63    192.30 o
   4   1   6     1574.78     1607.74     38.35 o
   5   1   6    11393.25    11155.87    144.27 o
   6   1   6      218.30      297.38     44.15 o
   7   1   6        5.45      -17.82     15.80 o
   8   1   6     1020.41      951.23     39.84 o
   9   1   6        0.24      -14.95     30.83 o
  10   1   6      317.41      366.03     57.66 o
 -12   2   6       77.31       20.00     29.41 o
 -11   2   6      423.19      452.01     39.98 o
 -10   2   6      128.21      121.97     25.10 o
  -9   2   6     1282.41     1292.80     40.75 o
  -8   2   6     1327.33     1267.15     31.56 o
  -7   2   6     1066.36     1018.39     29.13 o
  -6   2   6       90.96      125.98     11.54 o
  -5   2   6     8555.56     8403.26     95.72 o
  -4   2   6     1041.88     1262.75     33.68 o
  -3   2   6       63.18       71.12      7.61 o
  -2   2   6     5782.24     5841.44     59.72 o
  -1   2   6    18910.81    18879.03    158.90 o
   0   2   6     1838.93     1877.23     24.82 o
   1   2   6     7991.71     7935.88     77.86 o
   2   2   6    19383.65    19999.55    199.33 o
   3   2   6      304.69      275.63     14.90 o
   4   2   6     1505.38     1484.80     68.49 o
   5   2   6     1556.64     1491.32     37.23 o
   6   2   6       92.98      102.58     15.19 o
   7   2   6     1663.36     1463.64     49.15 o
   8   2   6     1652.04     1712.55     58.76 o
   9   2   6       45.06       84.27     43.92 o
  10   2   6     3026.44     2968.73    124.65 o
 -12   3   6     5204.60     5581.18    142.63 o
 -11   3   6     1265.46     1252.08     65.05 o
 -10   3   6    13485.82    13620.32    222.86 o
  -9   3   6     1545.14     1437.07     41.84 o
  -8   3   6     5170.14     5075.46     74.54 o
  -7   3   6     6115.51     5977.12     80.88 o
  -6   3   6     2031.05     2050.64     37.38 o
  -5   3   6    11048.61    10369.55    120.05 o
  -4   3   6   126002.47   126263.35   1257.33 o
  -3   3   6    15105.72    14403.91    148.04 o
  -2   3   6   250843.28   247445.91   2165.55 o
  -1   3   6   108598.77   109839.20    874.20 o
   0   3   6    37013.61    36145.08    295.24 o
   1   3   6    81045.04    80888.64    714.16 o
   2   3   6     5726.01     5697.94     68.00 o
   3   3   6     1003.31      929.63     25.08 o
   4   3   6    30908.28    30389.88    338.29 o
   5   3   6      235.56      235.31     17.38 o
   6   3   6    17642.76    17297.94    197.69 o
   7   3   6    26340.83    26698.84    348.73 o
   8   3   6     1529.53     1569.81     56.57 o
   9   3   6     5382.55     5419.03    138.68 o
  10   3   6     1235.95     1287.44     85.36 o
 -12   4   6        1.17      -36.46     24.31 o
 -11   4   6       51.34       34.00     26.19 o
 -10   4   6      145.04      126.99     23.16 o
  -9   4   6     1046.29      932.83     37.03 o
  -8   4   6     2145.67     2174.13     52.74 o
  -7   4   6      569.85      573.80     20.70 o
  -6   4   6      596.73      542.30     16.96 o
  -5   4   6     3243.74     3049.64     54.21 o
  -4   4   6      498.73      456.06     19.00 o
  -3   4   6      918.97      914.80     30.12 o
  -2   4   6     1507.52     1608.30     24.89 o
  -1   4   6    10733.87    10420.11     94.38 o
   0   4   6     2385.99     2427.32     29.50 o
   1   4   6    12055.04    11730.12    116.24 o
   2   4   6     2593.31     2565.71     35.26 o
   3   4   6      338.82      411.43     24.55 o
   4   4   6       18.26       15.98      9.99 o
   5   4   6     1243.72     1243.45     29.76 o
   6   4   6     2064.76     2052.42     53.00 o
   7   4   6       92.79      101.02     25.82 o
   8   4   6      245.16      290.08     29.86 o
   9   4   6       39.64       65.41     27.11 o
  10   4   6     1236.68     1434.99     87.55 o
 -12   5   6       62.60       22.92     23.28 o
 -11   5   6      903.51      851.60     42.82 o
 -10   5   6      521.91      535.71     43.05 o
  -9   5   6      614.44      589.15     38.65 o
  -8   5   6      727.66      671.12     23.33 o
  -7   5   6       28.66       32.47     10.11 o
  -6   5   6     3118.15     3097.70     47.13 o
  -5   5   6      408.20      438.19     15.38 o
  -4   5   6     7411.97     7629.28     82.68 o
  -3   5   6     4953.69     4759.88     63.99 o
  -2   5   6     9050.91     9467.23    101.51 o
  -1   5   6      632.85      713.33     18.79 o
   0   5   6       89.58       62.84      7.27 o
   1   5   6      550.49      587.34     16.15 o
   2   5   6     2307.03     2225.22     31.53 o
   3   5   6     7740.00     8026.17     86.18 o
   4   5   6     1765.85     1651.12     32.89 o
   5   5   6     7419.89     7615.56     98.96 o
   6   5   6        9.66       12.59     16.23 o
   7   5   6       89.89       73.66     30.92 o
   8   5   6     1957.38     1901.13     62.21 o
   9   5   6        0.36       10.31     23.19 o
  10   5   6      198.58      260.93     38.63 o
 -11   6   6      195.80      224.95     40.53 o
 -10   6   6      234.54      221.01     30.50 o
  -9   6   6     4015.25     4101.05    106.31 o
  -8   6   6      710.31      660.95     38.80 o
  -7   6   6       61.65       80.42     15.06 o
  -6   6   6       79.26       71.96     22.39 o
  -5   6   6    26171.71    26000.32    596.08 o
  -4   6   6     1778.47     1837.93     32.93 o
  -3   6   6     2965.62     2997.65     44.53 o
  -2   6   6     8862.88     8813.16     91.26 o
  -1   6   6    17628.56    18121.60    164.03 o
   0   6   6     7299.41     7475.51     72.10 o
   1   6   6     5495.77     5536.29     60.65 o
   2   6   6    26751.78    26968.01    238.01 o
   3   6   6     2767.18     2801.42     40.24 o
   4   6   6      117.54      106.51     10.98 o
   5   6   6       57.74       22.01     11.31 o
   6   6   6     3379.26     3453.58     80.08 o
   7   6   6      956.09      906.29     42.92 o
   8   6   6     1137.97     1209.22     51.96 o
   9   6   6       95.06      105.23     24.86 o
 -11   7   6        0.04      -36.20     24.13 o
 -10   7   6        0.13       20.01     21.92 o
  -9   7   6     1053.33      931.92     64.16 o
  -8   7   6     3517.52     3341.95     85.48 o
  -7   7   6     6514.78     6640.06    289.89 o
  -6   7   6     9792.20     9822.19    174.60 o
  -5   7   6    13470.34    13016.09    213.65 o
  -4   7   6     4334.30     4190.42    106.23 o
  -3   7   6     2154.80     2175.85     36.08 o
  -2   7   6        9.25       32.38     11.04 o
  -1   7   6     3518.93     3562.81     43.60 o
   0   7   6     6182.35     6185.82     66.11 o
   1   7   6    14212.11    14193.25    133.62 o
   2   7   6    11459.53    11600.33    118.70 o
   3   7   6    17411.96    17115.24    177.54 o
   4   7   6     8967.61     8900.67    103.22 o
   5   7   6     5575.25     5666.85     74.00 o
   6   7   6       88.31       81.53     25.15 o
   7   7   6       21.89       16.32     21.37 o
   8   7   6       15.14        4.15     19.78 o
   9   7   6        3.97      -26.91     20.26 o
 -11   8   6      733.59      702.97     49.46 o
 -10   8   6     1296.08     1314.54     58.21 o
  -9   8   6      110.71      139.78     22.12 o
  -8   8   6     3988.70     3939.43    148.52 o
  -7   8   6     1231.37     1083.61     78.70 o
  -6   8   6      249.48      326.57     49.40 o
  -5   8   6     9203.10     9402.17    218.12 o
  -4   8   6      288.87      323.02     28.28 o
  -3   8   6       38.94       80.74      9.27 o
  -2   8   6     2801.00     2919.56     40.34 o
  -1   8   6     6642.63     6491.03     66.39 o
   0   8   6      215.95      242.12     10.97 o
   1   8   6       18.60       25.95      8.84 o
   2   8   6    15034.67    14477.31    153.70 o
   3   8   6       24.97       27.02     10.10 o
   4   8   6     1564.23     1535.84     30.81 o
   5   8   6     3148.24     2998.98     52.47 o
   6   8   6      117.58       89.48     15.67 o
   7   8   6     1788.33     1789.81     49.57 o
   8   8   6     1627.88     1677.62     55.41 o
   9   8   6       53.31       72.48     24.94 o
 -10   9   6     6717.60     7369.29    298.84 o
  -9   9   6      465.77      537.30     41.73 o
  -8   9   6      750.19      676.76     67.42 o
  -7   9   6      869.03     1097.40    189.50 o
  -6   9   6     1816.64     1859.39     95.99 o
  -5   9   6      624.81      618.41     46.00 o
  -4   9   6    26697.02    26888.52    399.02 o
  -3   9   6     4517.28     4222.14    130.53 o
  -2   9   6    63114.42    60852.90    548.75 o
  -1   9   6    17329.18    16418.84    140.44 o
   0   9   6    10997.80    10657.94     96.93 o
   1   9   6    15787.29    15443.77    139.47 o
   2   9   6      144.13      140.28     13.42 o
   3   9   6        7.93       17.75     15.12 o
   4   9   6     6728.08     7273.99     85.52 o
   5   9   6      195.75      260.34     18.99 o
   6   9   6     5288.73     5863.20     87.53 o
   7   9   6     6109.93     6790.50    109.28 o
   8   9   6     1109.20     1300.50     50.35 o
 -10  10   6      508.73      461.73     49.64 o
  -9  10   6      820.51      867.33     82.13 o
  -8  10   6     2603.10     2868.89    131.13 o
  -7  10   6      892.18      869.88     73.84 o
  -6  10   6      283.25      386.64     54.18 o
  -5  10   6      420.20      436.18     52.79 o
  -4  10   6     1372.81     1263.96     63.34 o
  -3  10   6      900.86      841.14     30.18 o
  -2  10   6       47.31       67.02     14.99 o
  -1  10   6     1238.26     1306.52     40.36 o
   0  10   6      977.77     1007.40     22.34 o
   1  10   6     2468.64     2533.96     39.23 o
   2  10   6       54.27       74.36     11.41 o
   3  10   6      296.05      258.75     16.63 o
   4  10   6     1257.82     1210.54     32.05 o
   5  10   6     3471.49     3191.25     57.86 o
   6  10   6     1178.47     1054.40     36.82 o
   7  10   6      783.51      676.94     32.68 o
   8  10   6        4.15       -9.18     27.01 o
  -9  11   6      165.91      150.23     54.89 o
  -8  11   6       66.60       14.57     42.66 o
  -7  11   6     1127.01     1295.25     90.40 o
  -6  11   6       34.54      -22.41     33.76 o
  -5  11   6       44.89      108.40     71.69 o
  -4  11   6     2846.80     3169.53     99.22 o
  -3  11   6      593.27      511.52     29.18 o
  -2  11   6     4096.36     3970.38     64.08 o
  -1  11   6      309.27      341.26     17.72 o
   0  11   6      207.47      186.36     14.38 o
   1  11   6     2941.96     2921.21     46.23 o
   2  11   6       31.91       38.28     13.74 o
   3  11   6      922.16      829.31     31.18 o
   4  11   6     2558.81     2504.64     73.39 o
   5  11   6      935.58      975.50     33.97 o
   6  11   6       65.37      119.68     24.21 o
   7  11   6       50.88       48.50     20.12 o
  -9  12   6     2189.34     2138.29    123.21 o
  -8  12   6      139.64      127.30     59.02 o
  -7  12   6      213.24      234.32     55.61 o
  -6  12   6      222.09      244.16     52.76 o
  -5  12   6     2113.11     2173.89    109.86 o
  -4  12   6      136.99      147.77     41.50 o
  -3  12   6      405.23      356.90     24.66 o
  -2  12   6      137.02      114.87     11.55 o
  -1  12   6     4061.62     4015.19     59.45 o
   0  12   6     1554.53     1512.67     34.66 o
   1  12   6      938.34      975.97     31.59 o
   2  12   6     3230.48     3195.21     62.02 o
   3  12   6      612.19      648.73     37.58 o
   4  12   6       33.90       43.26     20.05 o
   5  12   6      657.32      589.29     32.86 o
   6  12   6     1316.68     1213.59     45.66 o
   7  12   6       12.29       -0.14     18.05 o
  -8  13   6     1120.50     1173.58    142.08 o
  -7  13   6     4271.51     4703.01    178.65 o
  -6  13   6     3519.88     3932.91    230.49 o
  -5  13   6     4208.84     4322.20    263.32 o
  -4  13   6     2723.50     2897.58    125.15 o
  -3  13   6      364.58      307.53     59.13 o
  -2  13   6      248.55      220.85     18.95 o
  -1  13   6     1313.83     1321.65     34.01 o
   0  13   6      997.75     1013.73     43.62 o
   1  13   6     5401.51     5692.53     85.35 o
   2  13   6     5194.32     5342.87     89.04 o
   3  13   6     4704.44     4915.81    108.90 o
   4  13   6     4561.27     4992.50    101.07 o
   5  13   6      704.24      864.68     39.83 o
   6  13   6       22.39       54.33     27.91 o
  -7  14   6      318.92      336.47     90.63 o
  -6  14   6        0.10       22.22     65.27 o
  -5  14   6     1382.26     1320.35    132.73 o
  -4  14   6       40.87       33.06     21.35 o
  -3  14   6        5.50       43.76     19.83 o
  -2  14   6     1045.26     1018.15     39.27 o
  -1  14   6      967.43      947.15     33.82 o
   0  14   6       38.90       58.01     17.21 o
   1  14   6      104.38      143.13     18.23 o
   2  14   6     1309.82     1318.20     51.94 o
   3  14   6       28.65       32.03     20.92 o
   4  14   6      625.26      751.01     38.29 o
   5  14   6      696.86      702.15     36.30 o
  -6  15   6        6.74       48.60     66.31 o
  -5  15   6       78.23       75.69     63.19 o
  -4  15   6     1828.65     1777.29     66.97 o
  -3  15   6      318.92      291.61     30.12 o
  -2  15   6     3730.16     3742.69    155.46 o
  -1  15   6      812.12      809.91     34.44 o
   0  15   6      479.16      538.89     35.05 o
   1  15   6      241.74      259.20     22.73 o
   2  15   6       42.33       23.58     18.51 o
   3  15   6      228.19      154.05     24.06 o
   4  15   6       80.56      125.74     29.03 o
  -4  16   6     1068.18     1035.54     54.30 o
  -3  16   6      375.18      354.02     34.83 o
  -2  16   6       40.53       12.91     24.69 o
  -1  16   6       83.90       89.12     21.01 o
   0  16   6       94.58      127.05     23.33 o
   1  16   6      720.38      810.02     41.98 o
   2  16   6      108.19       65.56     23.19 o
 -12   1   7      143.56      102.39     32.18 o
 -11   1   7     2527.03     2655.88    116.32 o
 -10   1   7      226.84      241.27     27.86 o
  -9   1   7        2.85       -0.85     16.22 o
  -8   1   7     7462.61     7387.63    101.68 o
  -7   1   7     2150.97     2208.84     43.98 o
  -6   1   7    16396.77    16367.87    184.96 o
  -5   1   7    53896.07    53678.24    908.48 o
  -4   1   7     4137.64     4105.30     54.15 o
  -3   1   7    49509.87    48909.32    415.82 o
  -2   1   7     1413.54     1546.00     23.05 o
  -1   1   7    11146.69    11388.87     96.55 o
   0   1   7     3470.59     3082.18     35.42 o
   1   1   7      191.54      225.87     10.75 o
   2   1   7     1957.73     2331.11     42.95 o
   3   1   7    18378.49    18234.98    199.93 o
   4   1   7       27.63       17.76     17.22 o
   5   1   7     6564.84     5804.32    155.52 o
   6   1   7     1982.90     1893.59     47.68 o
   7   1   7     3943.36     3824.34     79.98 o
   8   1   7        0.22       -5.19     23.04 o
   9   1   7     1849.36     1855.48    169.61 o
  10   1   7     2480.42     2442.47    114.92 o
 -12   2   7       24.88       18.87     30.88 o
 -11   2   7      133.49      121.43     29.36 o
 -10   2   7     1652.44     1661.72     57.61 o
  -9   2   7     2377.81     2364.00     75.01 o
  -8   2   7     1699.37     1777.65     38.16 o
  -7   2   7       77.40      112.86     12.87 o
  -6   2   7     6991.97     7199.48     89.15 o
  -5   2   7    10055.55     9484.71    142.76 o
  -4   2   7     4128.11     4230.82     59.29 o
  -3   2   7    16538.45    15737.58    145.76 o
  -2   2   7    54891.85    54834.09    464.27 o
  -1   2   7     9385.17     9885.94     90.00 o
   0   2   7       47.46       49.36      9.11 o
   1   2   7    17115.16    16941.76    161.82 o
   2   2   7    16712.78    17007.27    186.03 o
   3   2   7     1563.12     1443.06     35.41 o
   4   2   7     2021.21     2081.01     44.24 o
   5   2   7      696.17      696.31     32.34 o
   6   2   7    11245.98    11184.01    165.73 o
   7   2   7     4684.55     4690.17     91.76 o
   8   2   7      543.05      521.10     43.24 o
   9   2   7     3320.61     3329.82    181.49 o
  10   2   7      599.08      502.06     60.37 o
 -12   3   7       22.20      -38.06     25.38 o
 -11   3   7      112.08       98.85     27.95 o
 -10   3   7       32.89        1.26     24.70 o
  -9   3   7      329.61      251.20     22.17 o
  -8   3   7      100.77       64.20     15.18 o
  -7   3   7       72.49       68.90     11.28 o
  -6   3   7      330.70      316.40     15.85 o
  -5   3   7       95.87      109.68     10.93 o
  -4   3   7      646.77      706.11     19.67 o
  -3   3   7      748.74      771.27     22.58 o
  -2   3   7       88.61      124.56      9.56 o
  -1   3   7      572.26      654.48     16.79 o
   0   3   7     4587.67     4547.59     50.62 o
   1   3   7      602.79      614.15     16.83 o
   2   3   7      187.77      221.97     10.53 o
   3   3   7       10.30       13.72      9.78 o
   4   3   7     1413.67     1256.92     30.11 o
   5   3   7      805.85      780.13     27.02 o
   6   3   7        9.35      115.61     37.56 o
   7   3   7     1096.30      981.31     42.62 o
   8   3   7       13.20       -0.98     25.59 o
   9   3   7        1.74       86.52     33.43 o
 -12   4   7        1.65      -35.63     23.75 o
 -11   4   7       16.56       -9.09     21.23 o
 -10   4   7      985.46     1021.04     52.30 o
  -9   4   7     2761.55     2616.94     77.52 o
  -8   4   7     1533.42     1585.59     39.17 o
  -7   4   7     1551.66     1451.23     30.25 o
  -6   4   7     8898.70     8896.11    108.12 o
  -5   4   7    11968.37    11779.98    144.84 o
  -4   4   7     6577.72     6667.79     79.49 o
  -3   4   7    17925.75    18192.57    164.96 o
  -2   4   7    39425.12    39835.37    361.20 o
  -1   4   7    23414.72    24261.95    225.66 o
   0   4   7     1737.10     1776.65     28.85 o
   1   4   7    25620.33    25626.75    226.82 o
   2   4   7     4363.55     4425.05     53.62 o
   3   4   7     8043.15     7647.64     90.31 o
   4   4   7     7176.89     7280.55     95.04 o
   5   4   7     2008.83     2008.01     46.09 o
   6   4   7    14795.27    14103.47    200.33 o
   7   4   7     4937.40     4820.89    105.27 o
   8   4   7     1355.79     1412.00     68.26 o
   9   4   7     4724.11     4805.63    133.09 o
 -11   5   7      150.24      183.06     33.00 o
 -10   5   7     1753.86     1679.90     43.41 o
  -9   5   7      599.35      636.47     27.97 o
  -8   5   7       48.58       44.25     12.92 o
  -7   5   7       80.87      131.67     12.70 o
  -6   5   7     4985.17     4628.18     67.21 o
  -5   5   7    16757.59    16356.38    183.16 o
  -4   5   7      188.73      114.17     10.54 o
  -3   5   7     7876.09     7264.87     74.81 o
  -2   5   7     2978.42     3351.30     45.83 o
  -1   5   7    15869.85    16481.01    168.92 o
   0   5   7       59.77       74.93      8.56 o
   1   5   7     9967.53     9910.52     97.96 o
   2   5   7     4607.71     4721.72     56.88 o
   3   5   7     7276.73     7479.73     83.07 o
   4   5   7       51.17       34.61     14.23 o
   5   5   7     3415.28     3552.68     70.90 o
   6   5   7      876.20      957.50     44.42 o
   7   5   7     2193.55     2155.40     78.43 o
   8   5   7       60.94       46.46     22.94 o
   9   5   7     1546.46     1499.39     73.68 o
 -11   6   7      270.46      305.62     42.18 o
 -10   6   7       46.43       38.52     24.79 o
  -9   6   7       52.38       57.46     24.02 o
  -8   6   7       67.74       81.46     22.53 o
  -7   6   7      819.67      714.86     35.76 o
  -6   6   7       33.07       71.33     16.26 o
  -5   6   7      165.96      160.97     12.52 o
  -4   6   7      194.05      240.57     13.55 o
  -3   6   7       54.67      103.31     11.40 o
  -2   6   7      222.10      208.73     11.01 o
  -1   6   7      124.89       94.73      8.36 o
   0   6   7     2545.06     2690.61     34.44 o
   1   6   7     6608.59     6546.27     70.67 o
   2   6   7      172.55      208.23     13.32 o
   3   6   7     4186.62     4278.24     55.49 o
   4   6   7     2176.83     2155.71     36.89 o
   5   6   7       88.73      124.20     15.44 o
   6   6   7      250.37      263.75     28.54 o
   7   6   7       20.70       -6.60     20.82 o
   8   6   7      256.55      240.91     30.24 o
   9   6   7      134.79      151.92     36.98 o
 -11   7   7     3223.32     3375.35    121.26 o
 -10   7   7        3.32       58.39     24.03 o
  -9   7   7      496.68      548.87     38.07 o
  -8   7   7     8189.03     8372.82    190.93 o
  -7   7   7     3119.51     3473.35    134.95 o
  -6   7   7    13095.03    13412.32    261.53 o
  -5   7   7    38249.88    39485.92    925.98 o
  -4   7   7     3458.14     3489.31     51.91 o
  -3   7   7    29430.76    28999.02    286.41 o
  -2   7   7     7058.95     7226.09     79.83 o
  -1   7   7      639.29      721.72     17.36 o
   0   7   7     6245.29     6231.16     64.42 o
   1   7   7        0.11       57.38     14.76 o
   2   7   7      368.19      343.89     16.21 o
   3   7   7    15416.29    15169.64    152.19 o
   4   7   7       12.21       10.83     10.57 o
   5   7   7     3670.30     3483.80     63.60 o
   6   7   7     2591.52     2475.86     59.36 o
   7   7   7     1778.52     1746.79     91.70 o
   8   7   7      117.78      129.16     27.30 o
   9   7   7      683.29      814.14     50.81 o
 -11   8   7      396.46      350.19     48.17 o
 -10   8   7      408.00      327.55     34.75 o
  -9   8   7      119.26      119.85     31.49 o
  -8   8   7      921.26      926.36    108.68 o
  -7   8   7      710.17      718.30     65.89 o
  -6   8   7     3220.13     3236.79    126.96 o
  -5   8   7     3513.93     3656.22     90.94 o
  -4   8   7      138.20       91.53     23.73 o
  -3   8   7     5644.99     5440.78     67.35 o
  -2   8   7     9186.85     8863.43    100.42 o
  -1   8   7     2348.12     2152.64     32.84 o
   0   8   7     1478.84     1643.30     28.97 o
   1   8   7       12.54       11.61      9.59 o
   2   8   7    12796.40    12772.57    131.89 o
   3   8   7      372.65      376.99     19.89 o
   4   8   7      865.01      740.67     26.58 o
   5   8   7       66.45       32.20     15.50 o
   6   8   7     2917.40     3372.41     65.42 o
   7   8   7      898.50     1072.85     52.44 o
   8   8   7       76.57       46.12     30.06 o
 -10   9   7       70.01       66.75     63.64 o
  -9   9   7      494.40      444.29     50.45 o
  -8   9   7      849.74      731.44     70.01 o
  -7   9   7       23.95       58.25     51.04 o
  -6   9   7      108.94       60.61     36.95 o
  -5   9   7       97.82       84.52     35.08 o
  -4   9   7     2687.38     2776.66     76.78 o
  -3   9   7     2339.60     2144.67     35.31 o
  -2   9   7      162.79      198.29     14.15 o
  -1   9   7      115.22      129.44     11.37 o
   0   9   7     3605.83     3586.62     48.00 o
   1   9   7       68.69       84.04     11.36 o
   2   9   7     1090.19      977.97     27.72 o
   3   9   7      283.12      379.96     22.70 o
   4   9   7     5478.65     5073.71     81.48 o
   5   9   7     2205.66     1879.40     45.68 o
   6   9   7       56.62       31.65     19.37 o
   7   9   7     1770.95     1568.03     55.22 o
   8   9   7       39.47       19.97     21.65 o
 -10  10   7      363.87      359.51     32.94 o
  -9  10   7      213.72      189.23     57.21 o
  -8  10   7       16.08      -16.10     38.18 o
  -7  10   7      394.47      516.08     61.62 o
  -6  10   7     1604.52     1476.70    107.91 o
  -5  10   7     5165.64     5282.45    171.09 o
  -4  10   7     3556.34     3514.33    133.14 o
  -3  10   7     3675.99     3523.77     64.71 o
  -2  10   7    12768.67    12550.35    148.14 o
  -1  10   7     5798.38     5664.96     60.83 o
   0  10   7      972.01      971.74     22.90 o
   1  10   7     8395.55     7878.03     86.62 o
   2  10   7      364.19      360.88     19.34 o
   3  10   7     4690.05     4732.08     73.49 o
   4  10   7     1684.40     1657.67     52.77 o
   5  10   7      928.78     1063.40     42.09 o
   6  10   7     5879.96     6181.20    102.68 o
   7  10   7     2547.37     2594.57     64.04 o
  -9  11   7     1303.09     1621.50    168.33 o
  -8  11   7     1027.89     1021.32    135.48 o
  -7  11   7      984.49      985.36     95.01 o
  -6  11   7       48.95       18.47     37.69 o
  -5  11   7      363.09      242.95     46.13 o
  -4  11   7      507.74      580.54     30.08 o
  -3  11   7        3.75       27.80     16.06 o
  -2  11   7     4610.71     4813.46     66.39 o
  -1  11   7     7027.11     7410.83     92.35 o
   0  11   7     5790.07     5772.27     72.86 o
   1  11   7     5842.15     5880.66     85.42 o
   2  11   7     1479.78     1395.21     37.51 o
   3  11   7      979.95     1030.83     39.51 o
   4  11   7        0.86        4.49     24.01 o
   5  11   7     1158.99     1208.14     40.93 o
   6  11   7      215.21      254.36     25.31 o
   7  11   7      148.95      147.74     23.77 o
  -8  12   7       75.55      137.28     54.57 o
  -7  12   7      879.30     1076.71    109.76 o
  -6  12   7        8.56      -42.91     38.45 o
  -5  12   7      551.48      590.20     66.39 o
  -4  12   7        4.45       -1.22     15.10 o
  -3  12   7      153.96      186.11     21.14 o
  -2  12   7      309.20      315.71     16.53 o
  -1  12   7        1.35      -10.91     12.30 o
   0  12   7      354.14      324.06     20.85 o
   1  12   7     4788.31     4822.65     84.08 o
   2  12   7      412.46      367.78     25.15 o
   3  12   7     3056.23     3108.29     64.06 o
   4  12   7     1242.93     1228.14     48.37 o
   5  12   7       50.51       53.32     22.28 o
   6  12   7      170.51      200.90     27.67 o
  -8  13   7     1233.87     1366.54    102.12 o
  -7  13   7      992.23     1260.25     96.53 o
  -6  13   7     2314.03     2533.07    130.41 o
  -5  13   7     7839.03     8478.40    504.76 o
  -4  13   7      484.02      468.57     33.44 o
  -3  13   7     4962.37     4897.84    134.27 o
  -2  13   7      926.10      974.76     27.38 o
  -1  13   7      254.57      292.28     21.88 o
   0  13   7     1653.06     1789.27     44.28 o
   1  13   7       13.22       42.60     18.15 o
   2  13   7      326.67      420.58     27.37 o
   3  13   7     4218.68     4282.44     95.65 o
   4  13   7       19.52       34.01     22.36 o
   5  13   7     1290.72     1378.39     51.10 o
  -7  14   7      465.24      516.73    100.36 o
  -6  14   7      668.14      782.83    110.79 o
  -5  14   7        3.98       -7.80     18.23 o
  -4  14   7       11.85       16.26     20.96 o
  -3  14   7      713.44      722.04     87.36 o
  -2  14   7       81.68       71.52     14.27 o
  -1  14   7       27.64       11.25     16.25 o
   0  14   7      790.38      810.19     35.77 o
   1  14   7     1796.86     1734.59     51.81 o
   2  14   7     4996.10     4870.15     93.43 o
   3  14   7     1064.54     1035.20     46.30 o
   4  14   7     1415.00     1386.24     52.10 o
  -5  15   7        0.14       -2.24     21.52 o
  -4  15   7      928.26      969.22     56.27 o
  -3  15   7       99.75       97.10     26.52 o
  -2  15   7      136.49      120.47     27.93 o
  -1  15   7       16.94        5.11     17.85 o
   0  15   7     1103.51     1127.06     43.52 o
   1  15   7        6.23        5.11     18.39 o
   2  15   7      128.73       63.26     23.38 o
   3  15   7       18.74       25.17     20.62 o
  -3  16   7      664.85      788.09     47.78 o
  -2  16   7     1096.03     1067.60     61.92 o
  -1  16   7      532.70      512.23     36.42 o
   0  16   7       25.67       27.92     25.36 o
   1  16   7     1170.47     1220.84     52.56 o
 -12   0   8      466.06      448.32     75.01 o
 -11   0   8      270.19      269.53     43.57 o
 -10   0   8       19.96      -36.53     34.54 o
  -9   0   8     1275.91     1440.39     76.10 o
  -8   0   8    18019.76    17750.35    406.84 o
  -7   0   8     6862.44     6645.30    182.89 o
  -6   0   8    88757.10    89483.22   1196.83 o
  -5   0   8    46318.80    45496.11    702.30 o
  -4   0   8    41933.54    41115.76    502.25 o
  -3   0   8    56518.20    56003.56    673.00 o
  -2   0   8     6494.10     6323.92     85.16 o
  -1   0   8    13686.01    13262.79    173.85 o
   0   0   8    44920.54    44192.57    597.31 o
   1   0   8      127.89      140.60     12.68 o
   2   0   8    79758.82    81689.45   1032.64 o
   3   0   8    46859.55    48060.58    933.47 o
   4   0   8    15730.94    14477.36    317.70 o
   5   0   8    33995.13    33818.05    551.80 o
   6   0   8     5991.09     5952.26    168.49 o
   7   0   8       32.00      -16.88     27.68 o
   8   0   8     2327.68     2429.90    104.58 o
   9   0   8     1044.65      963.99    101.78 o
 -12   1   8       41.05       46.97     91.14 o
 -11   1   8      113.54      114.88     45.41 o
 -10   1   8      251.87      213.09     27.86 o
  -9   1   8     1399.88     1333.37     45.28 o
  -8   1   8      542.10      444.32     24.56 o
  -7   1   8      596.03      538.39     23.48 o
  -6   1   8     1333.53     1248.27     42.20 o
  -5   1   8     2079.76     2130.53     38.85 o
  -4   1   8     1411.34     1519.42     27.32 o
  -3   1   8     4051.74     4400.80     51.45 o
  -2   1   8    10039.19    10116.73     97.86 o
  -1   1   8     2226.88     2395.42     31.75 o
   0   1   8     4615.61     4494.07     50.78 o
   1   1   8     1793.88     1807.63     27.81 o
   2   1   8      336.72      439.97     18.90 o
   3   1   8      951.16      840.76     28.22 o
   4   1   8      760.65      733.72     45.39 o
   5   1   8      745.54      635.66     42.27 o
   6   1   8     7444.30     7252.67    121.42 o
   7   1   8      286.34      270.88     39.30 o
   8   1   8      853.57      801.26     52.25 o
   9   1   8      303.47      295.52    121.01 o
 -12   2   8      179.17      153.03     32.79 o
 -11   2   8      158.68      125.37     29.66 o
 -10   2   8     1517.69     1523.53     63.58 o
  -9   2   8      403.56      408.52     28.82 o
  -8   2   8      180.10      200.62     17.54 o
  -7   2   8     1832.97     1813.52     37.89 o
  -6   2   8     5608.10     5500.15     88.75 o
  -5   2   8       70.21       53.64     10.61 o
  -4   2   8      205.81      150.40     11.79 o
  -3   2   8      241.32      284.83     11.77 o
  -2   2   8     2728.24     2630.76     35.24 o
  -1   2   8     5276.09     5216.76     54.78 o
   0   2   8       43.36       54.98     11.41 o
   1   2   8     9765.54     9289.43    119.40 o
   2   2   8     1264.72     1140.42     31.38 o
   3   2   8       60.49       51.86     19.12 o
   4   2   8     1801.21     1816.15     43.20 o
   5   2   8      431.05      378.69     31.62 o
   6   2   8      788.54      807.84     61.82 o
   7   2   8     2545.74     2475.10     82.37 o
   8   2   8      176.61      215.55     36.23 o
   9   2   8     2691.76     2749.60    118.34 o
 -12   3   8      748.88      853.01     53.54 o
 -11   3   8        0.04       -6.97     22.72 o
 -10   3   8      835.99     1109.34     53.89 o
  -9   3   8    10229.89    10715.54    163.05 o
  -8   3   8     2567.41     2746.44     51.64 o
  -7   3   8    10510.75    11102.28    134.99 o
  -6   3   8     9180.90     9579.50    117.32 o
  -5   3   8     7400.80     7131.72     90.64 o
  -4   3   8       85.72      107.09      9.86 o
  -3   3   8     5802.02     5623.42     64.67 o
  -2   3   8    19082.19    19459.33    175.87 o
  -1   3   8     7385.45     7402.00     72.57 o
   0   3   8     1629.84     1738.42     41.19 o
   1   3   8     1873.57     1567.65     30.35 o
   2   3   8    10734.42     9806.60    131.40 o
   3   3   8     2909.08     3218.31     57.68 o
   4   3   8     1000.50     1060.48     33.72 o
   5   3   8     1628.59     1543.67     46.92 o
   6   3   8    21716.30    22509.82    301.68 o
   7   3   8      287.38      322.00     37.84 o
   8   3   8     2473.67     2539.48    128.24 o
   9   3   8      572.24      697.63     54.00 o
 -11   4   8      819.15      764.39     44.44 o
 -10   4   8     2398.96     2432.61     75.43 o
  -9   4   8     1902.81     1892.06     50.82 o
  -8   4   8        2.09       -5.94     12.99 o
  -7   4   8     1900.62     1847.23     53.51 o
  -6   4   8      320.33      375.43     17.64 o
  -5   4   8      327.79      331.77     19.51 o
  -4   4   8      536.56      566.36     26.57 o
  -3   4   8     4700.08     4730.23     73.86 o
  -2   4   8    11850.96    11969.22    124.57 o
  -1   4   8    22855.28    22889.57    229.10 o
   0   4   8     8874.21     9262.85     97.58 o
   1   4   8    11476.82    11551.18    118.61 o
   2   4   8      444.42      498.32     20.13 o
   3   4   8      295.47      244.95     14.00 o
   4   4   8      391.12      385.42     20.53 o
   5   4   8       12.06       21.37     17.48 o
   6   4   8      829.02      908.89     40.90 o
   7   4   8     1675.61     1787.49     62.03 o
   8   4   8     1232.04     1410.29     68.90 o
   9   4   8     1861.00     2061.08     86.33 o
 -11   5   8       42.41       12.20     19.07 o
 -10   5   8      195.88      156.74     18.53 o
  -9   5   8     3558.27     3376.75     65.96 o
  -8   5   8      538.78      469.75     23.75 o
  -7   5   8     1935.58     1778.43     43.73 o
  -6   5   8     2673.87     2570.28     44.36 o
  -5   5   8     2725.37     2855.08     45.84 o
  -4   5   8     1528.27     1446.32     28.66 o
  -3   5   8      108.08      141.31     13.58 o
  -2   5   8    14134.78    14297.21    161.31 o
  -1   5   8     3149.59     3039.82     38.93 o
   0   5   8     1503.07     1351.21     27.04 o
   1   5   8     1905.94     1910.43     31.68 o
   2   5   8        0.72        8.95     11.43 o
   3   5   8     4313.47     4042.37     54.34 o
   4   5   8     1536.05     1390.72     34.14 o
   5   5   8     1057.66      959.96     39.52 o
   6   5   8     8830.06     8302.57    152.31 o
   7   5   8      289.36      251.95     30.45 o
   8   5   8      856.86      898.24     56.57 o
   9   5   8     1064.95      966.34     62.16 o
 -11   6   8      156.91      184.31    103.47 o
 -10   6   8        0.11        9.02     22.87 o
  -9   6   8     1109.71     1174.99     35.21 o
  -8   6   8     9526.59     9636.62    175.30 o
  -7   6   8     5384.11     5125.06     80.66 o
  -6   6   8    40078.76    40054.68    525.03 o
  -5   6   8    24128.64    23883.41    325.28 o
  -4   6   8    19833.03    19001.97    184.70 o
  -3   6   8    34735.71    33591.43    349.18 o
  -2   6   8      913.13      807.52     22.24 o
  -1   6   8     3736.93     3338.18     44.89 o
   0   6   8    17423.88    16820.33    165.24 o
   1   6   8      198.13      205.25     12.88 o
   2   6   8    41275.49    41496.89    404.31 o
   3   6   8    20045.83    20135.81    196.58 o
   4   6   8     9712.17     9941.13    123.69 o
   5   6   8    18345.86    18495.19    228.24 o
   6   6   8     3222.64     3523.89     92.75 o
   7   6   8       21.06      -28.71     19.14 o
   8   6   8     1483.97     1763.04     89.92 o
 -11   7   8      265.79      256.48     42.18 o
 -10   7   8        0.58      -22.45     22.27 o
  -9   7   8       12.37        5.44     22.94 o
  -8   7   8      462.74      394.14     31.53 o
  -7   7   8      155.92      156.13     22.85 o
  -6   7   8       92.53      111.77     41.12 o
  -5   7   8     1594.99     1741.95     37.86 o
  -4   7   8     4750.05     4702.47     68.52 o
  -3   7   8     4827.58     4707.80     75.53 o
  -2   7   8      283.23      310.71     15.05 o
  -1   7   8       14.79       15.29      7.53 o
   0   7   8      326.99      296.60     14.18 o
   1   7   8     5887.85     6136.54     70.01 o
   2   7   8     3898.58     4056.36     56.40 o
   3   7   8      427.75      459.65     23.20 o
   4   7   8        1.50        3.90     12.59 o
   5   7   8      290.72      372.25     23.81 o
   6   7   8      659.17      768.00     42.26 o
   7   7   8      197.34      182.70     29.10 o
   8   7   8      157.07      175.03     36.66 o
 -10   8   8       90.41      107.63     27.05 o
  -9   8   8       17.23        7.97     19.19 o
  -8   8   8      504.83      545.82     44.26 o
  -7   8   8      945.61      859.77     70.87 o
  -6   8   8     6975.20     7324.15    275.63 o
  -5   8   8        2.02       -8.98     24.31 o
  -4   8   8      135.68      148.81     12.80 o
  -3   8   8     2350.99     2421.68     39.90 o
  -2   8   8       13.20       18.40     10.32 o
  -1   8   8       65.94       74.34     11.18 o
   0   8   8     4488.12     4397.20     58.28 o
   1   8   8     2031.41     1991.18     34.51 o
   2   8   8     1178.99     1239.24     29.67 o
   3   8   8      317.19      251.51     18.98 o
   4   8   8      617.08      615.91     26.60 o
   5   8   8     1161.73     1145.71     37.09 o
   6   8   8      560.74      624.66     39.10 o
   7   8   8     1076.86     1100.27     85.61 o
   8   8   8      103.70       87.37     29.85 o
 -10   9   8      119.48      168.23     30.41 o
  -9   9   8     2449.02     2679.77    192.12 o
  -8   9   8      144.69      164.12     48.35 o
  -7   9   8     1306.83     1242.38     85.85 o
  -6   9   8     1436.74     1430.20     89.23 o
  -5   9   8     3604.87     3849.27    139.66 o
  -4   9   8      616.23      663.77     25.91 o
  -3   9   8     2982.18     2976.39     49.64 o
  -2   9   8     7573.81     7569.16     91.44 o
  -1   9   8     1265.29     1350.02     26.94 o
   0   9   8      331.89      324.17     15.72 o
   1   9   8     1521.29     1587.25     35.59 o
   2   9   8     3623.88     3685.74     58.05 o
   3   9   8      349.90      429.68     24.28 o
   4   9   8      168.80      172.98     21.37 o
   5   9   8      388.67      363.09     27.93 o
   6   9   8     5254.22     5635.90    105.30 o
   7   9   8       57.68       57.74     23.33 o
  -9  10   8     1548.65     1386.44     54.45 o
  -8  10   8      585.34      587.12    103.49 o
  -7  10   8      314.11      305.51     55.63 o
  -6  10   8      214.50      211.09     48.98 o
  -5  10   8      482.92      497.51     57.58 o
  -4  10   8      839.65      777.38     38.07 o
  -3  10   8     6032.44     5895.77     86.05 o
  -2  10   8    10823.28    10736.33    115.41 o
  -1  10   8    11845.28    11786.90    125.91 o
   0  10   8    11805.68    11954.98    127.71 o
   1  10   8     4607.19     4652.73     68.15 o
   2  10   8     1635.67     1609.84     40.22 o
   3  10   8      362.20      436.94     37.11 o
   4  10   8       46.54        4.28     17.27 o
   5  10   8       71.21       89.62     20.63 o
   6  10   8      424.69      638.06     33.49 o
   7  10   8      427.62      552.44     36.81 o
  -9  11   8     1425.13     1509.76    109.62 o
  -8  11   8       45.79       11.28     44.92 o
  -7  11   8      785.43      718.38     91.18 o
  -6  11   8     1554.57     1740.71    140.22 o
  -5  11   8      554.70      604.31     33.94 o
  -4  11   8     1083.00     1003.35     96.95 o
  -3  11   8      401.53      378.51     31.87 o
  -2  11   8     2371.31     2398.85     43.68 o
  -1  11   8     1622.11     1604.67     34.44 o
   0  11   8     1622.11     1578.46     35.19 o
   1  11   8      470.48      437.41     23.80 o
   2  11   8        6.68      -21.46     14.31 o
   3  11   8     1932.67     1866.99     49.67 o
   4  11   8     1088.46      979.68     41.30 o
   5  11   8       35.27       44.62     20.98 o
   6  11   8     2549.07     2606.88     72.39 o
  -8  12   8     2088.75     2459.95    130.42 o
  -7  12   8      655.45      662.33     75.18 o
  -6  12   8     7936.27     8640.81    255.16 o
  -5  12   8     2429.12     2198.85     82.37 o
  -4  12   8     3114.01     2769.49    132.55 o
  -3  12   8     2734.21     2456.46     74.23 o
  -2  12   8        3.58       -8.90     10.92 o
  -1  12   8      105.67      115.43     17.63 o
   0  12   8     1470.42     1541.80     39.89 o
   1  12   8       35.92       53.20     16.72 o
   2  12   8     5240.20     5591.43     87.61 o
   3  12   8     2192.00     2450.93     59.20 o
   4  12   8     2581.04     2990.55     71.24 o
   5  12   8     2870.80     3406.23     78.42 o
  -7  13   8       22.67       20.52     75.16 o
  -6  13   8        8.90       61.39     49.22 o
  -5  13   8      101.59      144.68     38.89 o
  -4  13   8     1189.72     1052.00     54.23 o
  -3  13   8     1140.10     1059.79     49.20 o
  -2  13   8      240.60      226.24     17.92 o
  -1  13   8       12.31       -8.28     15.05 o
   0  13   8      609.60      573.95     26.78 o
   1  13   8     3476.29     3360.40     90.42 o
   2  13   8      861.00      786.55     37.37 o
   3  13   8     1862.29     1828.64     61.85 o
   4  13   8       96.97       63.86     24.10 o
   5  13   8       31.56       57.28     24.74 o
  -6  14   8     1004.50     1103.95    130.96 o
  -5  14   8       22.63      -17.05     21.14 o
  -4  14   8      105.26      147.82     34.89 o
  -3  14   8      788.89      910.49     87.30 o
  -2  14   8       62.72       57.50     17.97 o
  -1  14   8       20.87       42.60     20.27 o
   0  14   8     2116.99     2226.52     66.02 o
   1  14   8      218.49      243.22     25.49 o
   2  14   8      548.83      696.89     39.88 o
   3  14   8       42.72       43.90     23.39 o
  -5  15   8     1112.84     1010.72     63.22 o
  -4  15   8      459.63      483.25     44.15 o
  -3  15   8     1296.37     1239.20     57.51 o
  -2  15   8     1140.22     1081.76     41.68 o
  -1  15   8       19.67        1.75     22.67 o
   0  15   8        8.25        2.99     24.26 o
   1  15   8      511.94      551.84     33.29 o
   2  15   8      456.99      462.28     35.92 o
 -12   1   9      265.19      249.36     71.18 o
 -11   1   9      306.73      338.00     38.10 o
 -10   1   9     3932.92     4093.96     95.80 o
  -9   1   9     1886.18     1820.86     58.34 o
  -8   1   9        5.28        9.22     14.51 o
  -7   1   9     3481.68     3301.17     62.13 o
  -6   1   9    16042.27    15754.20    170.10 o
  -5   1   9     2067.21     1993.61     49.84 o
  -4   1   9     2003.20     1864.55     31.81 o
  -3   1   9    11493.23    11441.28    111.27 o
  -2   1   9     7246.65     7142.68     70.74 o
  -1   1   9     4496.95     4688.64     65.53 o
   0   1   9     2545.02     2831.21     41.12 o
   1   1   9     2703.38     2603.99     40.70 o
   2   1   9    32013.24    30648.60    522.61 o
   3   1   9    13195.36    12904.55    182.00 o
   4   1   9     6825.47     6895.48    103.16 o
   5   1   9    14319.63    14037.44    201.40 o
   6   1   9      477.80      552.16     37.67 o
   7   1   9      516.74      462.20     36.52 o
   8   1   9       41.04       52.92     30.18 o
   9   1   9      442.34      295.25     52.44 o
 -12   2   9       20.84       -9.06     27.29 o
 -11   2   9      150.79      164.32     31.16 o
 -10   2   9     3051.29     3149.00    125.10 o
  -9   2   9     6139.54     6139.73    109.63 o
  -8   2   9      989.10      983.40     41.50 o
  -7   2   9    16191.42    15967.74    185.40 o
  -6   2   9       66.91       94.44     13.02 o
  -5   2   9      693.79      762.60     34.27 o
  -4   2   9      432.75      363.38     14.22 o
  -3   2   9     3106.03     3115.06     41.22 o
  -2   2   9       56.32       64.38     14.58 o
  -1   2   9    11608.21    11516.89    106.61 o
   0   2   9      223.26      139.07     10.43 o
   1   2   9    19058.00    18691.43    222.74 o
   2   2   9     3737.85     3916.37     73.26 o
   3   2   9     3293.43     3159.88     59.68 o
   4   2   9      512.45      552.12     29.01 o
   5   2   9     6727.24     6766.56    117.05 o
   6   2   9     4413.41     4233.70    139.62 o
   7   2   9       20.59      -35.27     23.51 o
   8   2   9      900.88      833.16     60.80 o
   9   2   9       44.33       60.99     48.61 o
 -11   3   9        0.74       38.40     25.09 o
 -10   3   9      105.53      194.69     53.17 o
  -9   3   9        3.15        6.87     22.74 o
  -8   3   9       40.46       12.78     15.46 o
  -7   3   9       54.44       83.59     14.88 o
  -6   3   9      111.46      112.06     14.24 o
  -5   3   9        2.76       -5.64     10.90 o
  -4   3   9      400.84      388.39     15.14 o
  -3   3   9      846.81      895.42     21.69 o
  -2   3   9       59.50      146.97     12.08 o
  -1   3   9     2733.26     2829.06     39.90 o
   0   3   9      719.10      763.53     34.69 o
   1   3   9      142.18      200.15     19.16 o
   2   3   9      426.40      349.47     21.59 o
   3   3   9       69.90       30.29     24.40 o
   4   3   9        0.53       -0.57     15.19 o
   5   3   9      351.16      327.87     28.48 o
   6   3   9        5.46       39.94     23.51 o
   7   3   9      107.81       57.38     29.14 o
   8   3   9      129.65      128.66     35.21 o
 -11   4   9      523.22      602.29     48.56 o
 -10   4   9     5077.45     5153.04    120.68 o
  -9   4   9    11285.28    11656.18    193.82 o
  -8   4   9     1042.88     1085.59     35.01 o
  -7   4   9    24863.48    24894.34    295.32 o
  -6   4   9     2035.25     2153.77     40.31 o
  -5   4   9      592.36      635.79     20.91 o
  -4   4   9     5678.33     5737.03     64.65 o
  -3   4   9       38.51      108.48     10.97 o
  -2   4   9     2393.97     2520.51     35.57 o
  -1   4   9    23715.56    22668.12    236.82 o
   0   4   9     1179.45     1027.32     25.04 o
   1   4   9    22815.21    22158.04    226.11 o
   2   4   9     5764.37     5811.02     81.78 o
   3   4   9     1660.63     1702.81     36.97 o
   4   4   9     2076.57     1906.92     51.59 o
   5   4   9     3312.83     3660.66     77.85 o
   6   4   9     2744.59     2790.56     90.14 o
   7   4   9       37.08       -9.88     26.31 o
   8   4   9      936.59      800.08     57.07 o
 -11   5   9      131.12      134.96     24.80 o
 -10   5   9     1342.25     1375.31     48.83 o
  -9   5   9      746.17      796.59     33.15 o
  -8   5   9        1.46        5.56     26.18 o
  -7   5   9     5494.40     5552.62     92.72 o
  -6   5   9    10937.34    10861.18    123.92 o
  -5   5   9     1343.22     1263.14     27.80 o
  -4   5   9      301.31      251.43     15.66 o
  -3   5   9     1500.93     1450.60     27.57 o
  -2   5   9     8678.46     9102.55    112.16 o
  -1   5   9      279.93      207.54     13.22 o
   0   5   9      337.67      396.55     16.63 o
   1   5   9      161.33      131.59     14.06 o
   2   5   9    14103.44    13988.51    152.89 o
   3   5   9     4889.05     4862.80     66.17 o
   4   5   9     2377.53     2456.58     50.17 o
   5   5   9     5283.36     5489.51    100.90 o
   6   5   9     1108.06     1128.13     51.00 o
   7   5   9       13.37      -36.70     24.47 o
   8   5   9      201.55      139.86     36.25 o
 -11   6   9        1.09       -9.97     33.50 o
 -10   6   9       63.85       41.47     13.78 o
  -9   6   9        9.45       28.43     11.77 o
  -8   6   9       54.01       31.36     13.38 o
  -7   6   9     1226.97     1081.99     35.07 o
  -6   6   9       50.34       46.19     17.39 o
  -5   6   9      132.65       97.95     14.66 o
  -4   6   9     2680.78     2596.77     41.01 o
  -3   6   9      164.65      225.40     22.45 o
  -2   6   9      914.76      932.63     31.48 o
  -1   6   9       64.59       33.01      8.25 o
   0   6   9     6732.07     6650.82     87.22 o
   1   6   9      125.03      123.17     13.40 o
   2   6   9        2.82       26.65     13.14 o
   3   6   9     3810.54     3646.49     62.76 o
   4   6   9        0.29        9.73     13.38 o
   5   6   9       21.86       80.12     25.03 o
   6   6   9      520.24      346.31     33.09 o
   7   6   9       22.51       -3.24     28.43 o
   8   6   9      491.20      425.53     46.84 o
 -10   7   9     2032.54     2023.32     76.27 o
  -9   7   9     1322.71     1261.06     93.66 o
  -8   7   9       92.96       82.61     23.07 o
  -7   7   9     1003.52      927.06     44.43 o
  -6   7   9     7736.17     7570.61    212.94 o
  -5   7   9     2272.20     2172.34     50.48 o
  -4   7   9     1481.46     1493.90     31.86 o
  -3   7   9     6208.66     6211.54     78.42 o
  -2   7   9     1451.70     1417.26     31.23 o
  -1   7   9     6081.43     6039.48     71.74 o
   0   7   9     2184.79     2321.78     39.03 o
   1   7   9     3046.50     3037.39     44.74 o
   2   7   9    17308.61    17205.20    184.92 o
   3   7   9     8482.62     8563.07    113.30 o
   4   7   9     4034.56     4254.71     92.69 o
   5   7   9     9206.86     9079.86    171.10 o
   6   7   9       74.33       33.54     23.82 o
   7   7   9     1188.19     1176.44     64.82 o
 -10   8   9      128.24      159.55     36.05 o
  -9   8   9     1118.22     1259.12     55.84 o
  -8   8   9       12.94       24.05     19.66 o
  -7   8   9     1105.94     1126.93    147.14 o
  -6   8   9     3658.95     3921.36    205.87 o
  -5   8   9     1476.76     1739.23     58.90 o
  -4   8   9     3625.92     3923.54     64.40 o
  -3   8   9     9501.32    10174.19    164.43 o
  -2   8   9     2075.10     2156.59     39.73 o
  -1   8   9     1908.85     1813.93     34.04 o
   0   8   9      156.21      152.25     13.72 o
   1   8   9     3595.83     3622.72     59.70 o
   2   8   9      329.95      367.66     20.35 o
   3   8   9      854.55      811.00     32.47 o
   4   8   9       79.76       -0.66     17.64 o
   5   8   9     3799.79     3942.29     83.38 o
   6   8   9     1974.33     1901.34     65.05 o
   7   8   9      113.54       70.47     33.69 o
 -10   9   9      150.55      182.29     32.24 o
  -9   9   9      149.37      145.84     27.02 o
  -8   9   9        7.86        7.33     19.72 o
  -7   9   9      357.76      409.65     58.79 o
  -6   9   9       31.50        6.33     34.49 o
  -5   9   9        1.55        0.86     17.65 o
  -4   9   9      524.35      519.30     22.84 o
  -3   9   9     2814.61     2794.46     66.31 o
  -2   9   9      421.01      468.41     19.89 o
  -1   9   9     6329.96     6574.01     75.32 o
   0   9   9     2280.62     2314.50     44.62 o
   1   9   9      247.93      231.63     19.56 o
   2   9   9     1384.02     1299.40     35.23 o
   3   9   9       18.28      -22.58     15.06 o
   4   9   9        6.73       -7.50     16.91 o
   5   9   9      997.08      959.05     42.24 o
   6   9   9        0.06       -5.42     22.58 o
   7   9   9      324.21      335.70     54.24 o
  -9  10   9     5304.37     5641.25    293.96 o
  -8  10   9      987.88     1084.71     88.89 o
  -7  10   9     7385.24     8458.28    251.53 o
  -6  10   9     1017.79     1169.71    177.17 o
  -5  10   9     1088.73     1041.48     94.48 o
  -4  10   9     3462.97     3497.48     61.23 o
  -3  10   9      129.16      156.51     17.40 o
  -2  10   9     2084.93     2188.80     43.07 o
  -1  10   9     9910.33    10171.77    121.12 o
   0  10   9      443.34      469.37     27.82 o
   1  10   9     7617.25     7701.12    105.99 o
   2  10   9     2924.88     2838.53     60.54 o
   3  10   9       31.82        7.79     24.56 o
   4  10   9     1164.66     1242.79     45.77 o
   5  10   9      708.26      771.21     38.24 o
   6  10   9      176.36      155.22     24.44 o
  -8  11   9      106.82       82.57     52.86 o
  -7  11   9     1661.46     1782.84    111.30 o
  -6  11   9     1619.22     1599.72    119.00 o
  -5  11   9      600.79      582.86     37.79 o
  -4  11   9       10.31       -7.72     18.26 o
  -3  11   9      699.02      711.57     27.74 o
  -2  11   9     4125.14     4224.14     61.89 o
  -1  11   9     1090.05     1116.03     30.48 o
   0  11   9     1975.53     2030.21     55.01 o
   1  11   9       46.07       46.92     17.66 o
   2  11   9      713.82      820.23     41.89 o
   3  11   9      320.30      308.19     27.30 o
   4  11   9      227.48      235.57     26.27 o
   5  11   9      157.59      200.58     26.86 o
  -8  12   9      163.23      240.33     60.85 o
  -7  12   9      209.64      160.44     54.80 o
  -6  12   9       59.38       18.52     21.79 o
  -5  12   9      339.38      310.07     30.27 o
  -4  12   9     2445.31     2206.17     81.46 o
  -3  12   9        6.27       27.09     11.92 o
  -2  12   9      224.03      200.49     21.10 o
  -1  12   9       50.34       62.27     20.79 o
   0  12   9     2083.37     2076.76     48.05 o
   1  12   9      370.78      318.35     23.30 o
   2  12   9      236.16      185.24     21.51 o
   3  12   9     1843.97     1651.81     63.51 o
   4  12   9       73.52      113.93     24.54 o
   5  12   9       57.85       21.32     35.57 o
  -7  13   9      741.92      828.02    143.96 o
  -6  13   9     1246.64     1329.17    175.34 o
  -5  13   9      682.63      616.70     46.96 o
  -4  13   9      283.35      284.51     36.46 o
  -3  13   9     1517.87     1520.80     60.53 o
  -2  13   9      359.36      350.49     26.14 o
  -1  13   9     1969.73     2006.86     61.46 o
   0  13   9      236.05      222.91     25.13 o
   1  13   9      532.38      564.21     32.92 o
   2  13   9     3091.97     3281.42     84.84 o
   3  13   9     1171.97     1242.16     53.65 o
   4  13   9      593.68      678.31     41.24 o
  -6  14   9     1764.75     1668.92    218.76 o
  -5  14   9     1764.33     1777.91    170.46 o
  -4  14   9     3866.32     3732.70    321.67 o
  -3  14   9     3640.81     3711.35    135.16 o
  -2  14   9     1156.28     1184.90     51.06 o
  -1  14   9      107.68       91.28     26.19 o
   0  14   9        2.30      -30.20     21.52 o
   1  14   9      158.90      144.92     30.11 o
   2  14   9        8.91      -38.47     25.65 o
  -4  15   9       12.34      -40.54     32.29 o
  -3  15   9     1342.14     1402.34    208.11 o
  -2  15   9      209.66      202.96     26.79 o
  -1  15   9     1980.10     1981.44     71.50 o
   0  15   9      527.92      570.80     42.81 o
   1  15   9       90.38       96.76     38.31 o
 -11   0  10     3507.97     3777.64    188.90 o
 -10   0  10     2465.20     2693.49    107.65 o
  -9   0  10       38.83      -13.44     25.72 o
  -8   0  10     1321.96     1602.56     63.01 o
  -7   0  10     1546.98     1193.75     58.45 o
  -6   0  10     1966.54     1660.65     57.06 o
  -5   0  10     6745.08     7486.25    125.16 o
  -4   0  10      741.86      642.89     27.77 o
  -3   0  10    11734.48    11493.85    159.66 o
  -2   0  10    12593.70    11877.66    162.78 o
  -1   0  10      964.77      822.26     36.19 o
   0   0  10      381.92      319.57     23.06 o
   1   0  10     4083.35     4500.91     75.11 o
   2   0  10    27066.64    28957.90    407.27 o
   3   0  10      655.06      795.65     44.41 o
   4   0  10    10791.79    11458.04    272.64 o
   5   0  10     1427.36     1532.35     81.82 o
   6   0  10     1232.57     1086.50     72.06 o
   7   0  10      619.95      937.38     69.87 o
   8   0  10      157.94      104.86     61.46 o
 -11   1  10      308.50      324.40     38.78 o
 -10   1  10      753.15      793.27     48.51 o
  -9   1  10        1.32        3.97     18.96 o
  -8   1  10        0.44      -13.26     15.23 o
  -7   1  10        5.33       -7.97     13.70 o
  -6   1  10     2589.46     2600.60     44.76 o
  -5   1  10     2382.68     2276.88     37.94 o
  -4   1  10      924.71      877.13     23.93 o
  -3   1  10     7276.68     7352.25     79.04 o
  -2   1  10       94.18       79.10      9.27 o
  -1   1  10      140.21      197.28     16.15 o
   0   1  10       16.05       28.75     10.90 o
   1   1  10      331.69      373.39     19.05 o
   2   1  10      698.78      650.74     18.99 o
   3   1  10     2353.88     2328.20     64.59 o
   4   1  10     1094.86     1202.90     50.17 o
   5   1  10     5248.18     5242.30    111.88 o
   6   1  10      672.90      799.99     44.24 o
   7   1  10      576.70      565.20     41.40 o
   8   1  10      426.66      339.63     53.27 o
 -11   2  10      903.99      784.67     49.69 o
 -10   2  10      329.72      314.53     36.30 o
  -9   2  10       70.65      101.80     25.36 o
  -8   2  10      585.96      435.95     28.47 o
  -7   2  10      130.31      199.06     17.90 o
  -6   2  10     1655.21     1686.94     39.63 o
  -5   2  10     1512.34     1240.49     28.85 o
  -4   2  10      841.06      960.24     23.32 o
  -3   2  10      733.74      640.60     19.28 o
  -2   2  10     1645.32     1575.26     27.87 o
  -1   2  10     3296.98     3180.43     53.23 o
   0   2  10       89.69       67.11     13.57 o
   1   2  10     2562.73     2480.07     46.31 o
   2   2  10    10106.05    10054.40    124.69 o
   3   2  10      638.45      565.93     29.56 o
   4   2  10     4622.18     4103.88     92.88 o
   5   2  10     1767.41     1426.74     55.24 o
   6   2  10       14.55       43.14     22.93 o
   7   2  10      558.49      466.44     45.80 o
   8   2  10       78.27       -0.89     31.42 o
 -11   3  10      231.11      203.96     32.85 o
 -10   3  10    10520.27    10693.00    211.54 o
  -9   3  10     7080.66     6610.59    128.89 o
  -8   3  10    10598.12    10124.23    172.92 o
  -7   3  10     8343.36     7918.38    115.50 o
  -6   3  10     3221.82     3084.01     51.27 o
  -5   3  10     3935.06     3881.54     54.24 o
  -4   3  10    14557.77    13874.01    141.59 o
  -3   3  10      197.97      157.20     11.83 o
  -2   3  10    65608.97    64407.31    582.85 o
  -1   3  10    25259.54    24923.46    214.27 o
   0   3  10    36352.17    36953.32    362.79 o
   1   3  10    49869.89    50032.01    560.46 o
   2   3  10    10414.73     9831.67    122.83 o
   3   3  10     3462.29     3309.97     69.80 o
   4   3  10     4767.11     4578.04     88.03 o
   5   3  10     1343.68     1365.90     55.18 o
   6   3  10     1958.21     2241.63     71.25 o
   7   3  10     1546.32     1665.30     75.44 o
   8   3  10       12.96      -21.04     30.09 o
 -11   4  10      236.20      202.27     30.11 o
 -10   4  10       32.95       30.71     24.65 o
  -9   4  10      254.09      365.09     55.73 o
  -8   4  10      949.45     1026.62     64.18 o
  -7   4  10     1231.60     1476.30     45.09 o
  -6   4  10     1657.10     1839.08     47.50 o
  -5   4  10      116.03      171.64     13.18 o
  -4   4  10      438.78      555.42     19.23 o
  -3   4  10     2271.11     2202.76     33.73 o
  -2   4  10     1828.48     2021.73     33.48 o
  -1   4  10      163.14      166.01     16.39 o
   0   4  10       51.11       36.62     12.65 o
   1   4  10     2064.89     1965.33     43.86 o
   2   4  10     2236.01     2036.95     43.90 o
   3   4  10     1333.01     1137.13     41.54 o
   4   4  10     1885.86     1800.93     50.60 o
   5   4  10       19.75       36.44     23.31 o
   6   4  10      452.11      446.35     42.95 o
   7   4  10        1.70      -41.83     27.88 o
   8   4  10      158.10      203.58     39.40 o
 -11   5  10      325.97      334.76     31.85 o
 -10   5  10     1265.38     1261.08     53.28 o
  -9   5  10       10.73      -14.38     18.28 o
  -8   5  10      152.90      136.98     19.35 o
  -7   5  10      454.60      438.43     25.12 o
  -6   5  10      174.58       71.36     23.42 o
  -5   5  10       36.73       49.74     13.71 o
  -4   5  10      938.97     1064.35     26.68 o
  -3   5  10     2344.72     2255.63     41.19 o
  -2   5  10     5799.46     5823.41     76.57 o
  -1   5  10      536.65      557.66     20.95 o
   0   5  10       21.11       70.45     12.48 o
   1   5  10     2601.83     2575.04     46.08 o
   2   5  10      102.98      126.96     23.57 o
   3   5  10      647.80      695.61     33.47 o
   4   5  10      136.67      105.72     15.21 o
   5   5  10     3590.03     3718.71    142.67 o
   6   5  10       31.94       27.04     29.55 o
   7   5  10       51.91       22.78     49.07 o
 -11   6  10     1693.30     2096.43     97.15 o
 -10   6  10      953.14     1153.37     38.08 o
  -9   6  10      328.91      255.95     18.94 o
  -8   6  10      344.54      434.59     31.83 o
  -7   6  10     1577.20     1367.46     51.00 o
  -6   6  10     2019.16     1800.76     48.97 o
  -5   6  10     1980.20     2010.13     45.19 o
  -4   6  10      611.91      547.29     23.72 o
  -3   6  10     5680.49     5725.73     75.25 o
  -2   6  10     6474.29     6394.16     94.67 o
  -1   6  10      435.36      451.10     18.36 o
   0   6  10       23.09       17.76     10.91 o
   1   6  10     1597.22     1718.59     37.65 o
   2   6  10    14944.00    15269.87    168.10 o
   3   6  10      267.10      300.84     23.50 o
   4   6  10     6423.80     6797.21    117.48 o
   5   6  10      346.71      365.96     40.72 o
   6   6  10      663.14      548.47     47.14 o
   7   6  10       68.13      109.52     34.84 o
 -10   7  10       51.68       72.88     52.14 o
  -9   7  10        3.33       -1.16     22.19 o
  -8   7  10        9.46        1.97     19.95 o
  -7   7  10      885.05      778.32     27.47 o
  -6   7  10     4652.50     4621.57     92.33 o
  -5   7  10     8396.54     8336.20    116.77 o
  -4   7  10     5265.94     5248.51     87.29 o
  -3   7  10     6299.12     6254.17     94.33 o
  -2   7  10     2028.04     2057.93     53.28 o
  -1   7  10     1613.90     1743.97     30.63 o
   0   7  10       12.30       -4.28     11.04 o
   1   7  10      312.96      316.57     20.06 o
   2   7  10      813.97      918.57     30.48 o
   3   7  10     2825.32     2782.16     55.39 o
   4   7  10     3069.52     3238.88     74.32 o
   5   7  10     3345.53     3571.15    106.58 o
   6   7  10      807.65      836.80     56.08 o
   7   7  10      545.56      724.56     55.21 o
 -10   8  10      666.64      598.42     46.20 o
  -9   8  10       18.70       49.13     24.91 o
  -8   8  10     1356.77     1308.11    119.96 o
  -7   8  10       26.35       65.13     22.31 o
  -6   8  10      213.41      266.74     17.21 o
  -5   8  10     4068.06     3798.83    110.10 o
  -4   8  10      650.16      604.63     26.27 o
  -3   8  10       20.62       35.61     15.31 o
  -2   8  10      370.38      340.16     19.35 o
  -1   8  10     2153.89     2051.23     37.20 o
   0   8  10       13.59       11.47     15.12 o
   1   8  10      792.17      789.90     28.00 o
   2   8  10     7074.79     6908.03     92.41 o
   3   8  10       36.26      -22.40     17.31 o
   4   8  10     1919.34     1900.86     56.71 o
   5   8  10     1620.51     1391.41    101.97 o
   6   8  10       40.48       14.98     42.24 o
  -9   9  10     1175.68     1131.77     56.66 o
  -8   9  10     4378.87     4292.11    217.26 o
  -7   9  10     3268.09     3391.05    150.11 o
  -6   9  10      534.05      504.01     37.71 o
  -5   9  10       51.50       34.40     14.58 o
  -4   9  10     3727.69     3397.08     74.21 o
  -3   9  10        3.10       35.24     19.95 o
  -2   9  10    15646.87    15311.57    178.50 o
  -1   9  10     4821.52     4520.82     66.79 o
   0   9  10    12066.89    11747.84    147.20 o
   1   9  10    13870.06    14228.04    172.36 o
   2   9  10     1447.26     1620.10     43.18 o
   3   9  10      643.94      709.69     32.24 o
   4   9  10     1504.21     1716.85     63.43 o
   5   9  10      625.31      520.16     46.51 o
   6   9  10      249.23      398.12     45.00 o
  -9  10  10      161.20      175.30     67.26 o
  -8  10  10     1533.55     1741.54    128.74 o
  -7  10  10     1057.48     1285.59     94.77 o
  -6  10  10     1111.59     1198.27     84.25 o
  -5  10  10      381.07      332.44     41.80 o
  -4  10  10       71.23       84.18     14.55 o
  -3  10  10     1500.79     1482.56     41.68 o
  -2  10  10      652.20      711.58     30.69 o
  -1  10  10     1376.26     1440.53     53.95 o
   0  10  10      216.39      192.37     20.58 o
   1  10  10      310.32      330.23     25.38 o
   2  10  10       74.59       56.55     21.05 o
   3  10  10      423.10      470.34     31.38 o
   4  10  10       43.29       97.55     27.01 o
   5  10  10      353.11      242.16     45.81 o
  -8  11  10      145.53      156.70     58.41 o
  -7  11  10      741.34      818.95     83.10 o
  -6  11  10        0.03        9.57     23.61 o
  -5  11  10      282.47      268.13     30.74 o
  -4  11  10     1315.31     1376.51     37.20 o
  -3  11  10       26.40       24.33     12.15 o
  -2  11  10     2334.33     2433.55     53.84 o
  -1  11  10      159.74      159.68     22.09 o
   0  11  10        4.57      -13.48     18.25 o
   1  11  10     1439.88     1642.00     47.69 o
   2  11  10       39.29       46.32     21.22 o
   3  11  10       19.57       23.25     20.77 o
   4  11  10      633.55      525.12    122.25 o
   5  11  10      619.42      629.08     52.99 o
  -7  12  10     1298.83     1209.99     91.12 o
  -6  12  10     1483.67     1366.83     60.00 o
  -5  12  10       19.96       38.59     25.20 o
  -4  12  10      264.63      260.84     32.45 o
  -3  12  10      587.39      620.62     29.28 o
  -2  12  10      638.06      742.61     35.99 o
  -1  12  10       14.31      -19.20     15.72 o
   0  12  10        5.88       41.33     18.61 o
   1  12  10      482.95      499.97     34.00 o
   2  12  10     2341.08     2349.74     78.98 o
   3  12  10       98.38       68.78     38.06 o
   4  12  10      837.71      872.17     57.13 o
  -6  13  10     1757.85     1650.43     92.71 o
  -5  13  10     3537.60     3337.37    111.68 o
  -4  13  10     4543.55     4531.79    331.04 o
  -3  13  10     2228.81     2111.22     52.36 o
  -2  13  10     1325.74     1307.30     56.16 o
  -1  13  10      690.39      648.92     42.58 o
   0  13  10        1.76      -16.33     20.88 o
   1  13  10      252.14      321.65     31.65 o
   2  13  10      376.49      448.33     43.80 o
   3  13  10      725.05      741.02     54.13 o
  -5  14  10      795.61      783.04     54.80 o
  -4  14  10      175.23      183.18     37.55 o
  -3  14  10       15.07       10.16     32.03 o
  -2  14  10       54.69       56.16     25.77 o
  -1  14  10      681.80      635.95     43.19 o
   0  14  10        8.12      -10.13     23.56 o
   1  14  10       30.76       78.42     36.63 o
 -11   1  11     4340.52     4314.51    145.89 o
 -10   1  11       70.42       40.11     27.77 o
  -9   1  11      563.46      598.26     44.86 o
  -8   1  11      754.13      749.59     34.74 o
  -7   1  11       47.20       12.02     20.38 o
  -6   1  11     2794.08     2860.92     51.01 o
  -5   1  11     8038.33     7939.30     93.25 o
  -4   1  11     2635.70     2743.74     42.23 o
  -3   1  11    28388.30    28625.85    244.76 o
  -2   1  11     5124.74     5146.78     63.69 o
  -1   1  11      360.52      345.37     18.72 o
   0   1  11     4020.39     3637.51     60.95 o
   1   1  11     4970.87     5547.23     88.21 o
   2   1  11     1956.48     1845.54     47.01 o
   3   1  11       69.07       89.10     14.74 o
   4   1  11     2659.25     2740.75     76.07 o
   5   1  11     1005.98      815.55     44.28 o
   6   1  11      526.70      411.19     53.64 o
   7   1  11      134.43      122.18     36.80 o
 -11   2  11      582.51      646.42     46.63 o
 -10   2  11     1827.57     1664.02     68.25 o
  -9   2  11       33.94        3.74     24.24 o
  -8   2  11     1281.81     1298.24     45.66 o
  -7   2  11      324.20      288.04     24.30 o
  -6   2  11     3916.91     3892.30     61.00 o
  -5   2  11      778.01      715.68     21.88 o
  -4   2  11      224.50      293.63     15.39 o
  -3   2  11     1723.07     1660.23     33.55 o
  -2   2  11    16016.01    15986.82    151.99 o
  -1   2  11     7931.83     8003.03     97.68 o
   0   2  11     8715.84     8532.91    103.14 o
   1   2  11    19764.96    18965.57    213.69 o
   2   2  11      717.47      660.91     30.34 o
   3   2  11     2082.44     2105.63     68.85 o
   4   2  11       83.85      134.15     26.06 o
   5   2  11      448.46      456.85     40.30 o
   6   2  11      729.00      671.56     45.35 o
   7   2  11      451.52      446.87     48.24 o
 -11   3  11       23.53       28.26     25.19 o
 -10   3  11       18.13       39.25     27.73 o
  -9   3  11      160.90      114.50     29.62 o
  -8   3  11      226.55      198.35     26.73 o
  -7   3  11       11.64      -14.24     19.46 o
  -6   3  11      644.14      623.54     21.28 o
  -5   3  11       82.34       69.85     11.25 o
  -4   3  11       74.32       68.48     10.39 o
  -3   3  11       65.93       52.01     11.01 o
  -2   3  11        7.91       26.03      9.67 o
  -1   3  11      481.74      445.17     19.85 o
   0   3  11      699.43      596.37     23.22 o
   1   3  11      123.96      223.32     19.31 o
   2   3  11       19.52      -11.48     11.54 o
   3   3  11       13.00       32.10     21.11 o
   4   3  11      258.27      200.17     28.02 o
   5   3  11      107.63      111.77     36.93 o
   6   3  11       37.68        7.65     28.99 o
   7   3  11      550.28      478.19     49.41 o
 -11   4  11      286.73      241.99     35.84 o
 -10   4  11      790.02      766.32     45.22 o
  -9   4  11        0.32      -30.47     20.31 o
  -8   4  11      779.06      636.96     42.87 o
  -7   4  11     1233.36     1197.32     47.60 o
  -6   4  11     4317.52     4284.31     68.93 o
  -5   4  11     2413.11     2250.90     42.07 o
  -4   4  11       45.37       25.80     14.21 o
  -3   4  11     2348.46     2601.68     40.72 o
  -2   4  11    15359.40    16277.93    156.12 o
  -1   4  11    10723.44    10972.09    126.21 o
   0   4  11    10312.17    10177.15    121.59 o
   1   4  11    18123.92    18500.36    228.33 o
   2   4  11        0.07      -16.73     14.68 o
   3   4  11     4721.53     4804.21     90.45 o
   4   4  11      186.74      224.29     29.01 o
   5   4  11       76.28       57.51     24.59 o
   6   4  11     2160.64     2029.08     95.62 o
   7   4  11      457.16      385.00     47.53 o
 -10   5  11      131.40      145.31     26.81 o
  -9   5  11       11.13       -4.48     21.11 o
  -8   5  11      469.64      489.22     31.71 o
  -7   5  11     1964.38     2006.68     58.48 o
  -6   5  11       86.92       63.81     15.16 o
  -5   5  11      721.72      612.37     24.41 o
  -4   5  11      355.87      306.27     21.87 o
  -3   5  11     8451.19     8280.68    116.92 o
  -2   5  11      935.72      846.77     29.02 o
  -1   5  11       26.36       23.59     12.83 o
   0   5  11      498.64      512.12     23.30 o
   1   5  11     9355.33     9757.15    117.09 o
   2   5  11     3813.50     3614.93     68.56 o
   3   5  11      162.47      226.41     28.27 o
   4   5  11     1568.96     1569.43     58.28 o
   5   5  11      411.29      429.55     43.26 o
   6   5  11      332.60      431.82     47.24 o
   7   5  11        0.22      -33.74     29.15 o
 -10   6  11       64.00       71.99     24.44 o
  -9   6  11       54.94       35.54     18.15 o
  -8   6  11       11.66        9.22     16.42 o
  -7   6  11      169.89      162.45     19.18 o
  -6   6  11        2.23       41.88     15.40 o
  -5   6  11     2460.89     2393.31     47.32 o
  -4   6  11     1340.37     1371.90     39.11 o
  -3   6  11      129.24      218.83     19.00 o
  -2   6  11      594.85      668.38     22.22 o
  -1   6  11      361.17      393.64     23.01 o
   0   6  11      523.59      533.87     25.02 o
   1   6  11      743.50      604.28     24.74 o
   2   6  11       30.19       52.29     18.65 o
   3   6  11     2114.43     2078.74     57.38 o
   4   6  11     1206.88     1089.84     78.64 o
   5   6  11       41.78       41.43     38.00 o
   6   6  11      488.02      366.12     45.41 o
 -10   7  11      179.40      198.36     40.62 o
  -9   7  11      994.56     1122.51     58.27 o
  -8   7  11     2049.52     2161.25     48.16 o
  -7   7  11       90.28      161.75     18.00 o
  -6   7  11     3105.38     3144.96     58.51 o
  -5   7  11     8033.26     8049.51    181.71 o
  -4   7  11     2318.90     2481.98     53.40 o
  -3   7  11    16547.95    17004.73    231.85 o
  -2   7  11     5994.82     6053.39     90.20 o
  -1   7  11      499.87      492.56     27.74 o
   0   7  11     3883.70     3884.12     70.75 o
   1   7  11      992.18     1113.78     38.59 o
   2   7  11       11.52       48.68     34.01 o
   3   7  11      311.30      250.59     26.68 o
   4   7  11      953.03     1047.07     59.40 o
   5   7  11     1009.33      924.47     69.33 o
   6   7  11      613.55      537.71     55.69 o
  -9   8  11      610.70      645.74     46.69 o
  -8   8  11      271.16      251.49     32.30 o
  -7   8  11        4.47      -24.86     24.84 o
  -6   8  11     1275.29     1252.15     37.82 o
  -5   8  11       12.70       13.66     18.46 o
  -4   8  11     1699.01     1598.37     44.85 o
  -3   8  11      446.27      438.55     30.98 o
  -2   8  11     3138.43     2827.05     59.93 o
  -1   8  11     1763.28     1541.29     50.79 o
   0   8  11     1754.17     1801.93     47.67 o
   1   8  11     2959.37     2755.20     59.91 o
   2   8  11      697.11      750.30     36.82 o
   3   8  11       12.51       11.50     21.09 o
   4   8  11     1554.93     1534.18     72.53 o
   5   8  11      695.08      610.48     50.38 o
   6   8  11       17.10      -52.74     42.13 o
  -9   9  11      492.96      402.66     65.44 o
  -8   9  11      907.42      810.33     49.60 o
  -7   9  11      210.00      148.58     31.16 o
  -6   9  11      666.41      569.98     27.21 o
  -5   9  11      374.97      353.09     23.40 o
  -4   9  11      506.44      506.45     25.99 o
  -3   9  11      346.77      307.57     27.80 o
  -2   9  11      475.30      529.43     27.71 o
  -1   9  11      416.10      336.99     27.89 o
   0   9  11      419.74      384.83     29.46 o
   1   9  11       48.07       84.08     22.15 o
   2   9  11       24.25       19.47     26.18 o
   3   9  11      167.58      248.00     35.04 o
   4   9  11     1227.52     1080.73     87.40 o
   5   9  11      313.47      210.14     45.72 o
  -8  10  11      177.88      169.89     31.71 o
  -7  10  11      298.90      335.73     38.04 o
  -6  10  11      404.77      468.76     40.12 o
  -5  10  11     1365.55     1378.82     38.37 o
  -4  10  11       14.03       -8.89     13.38 o
  -3  10  11     1021.95     1019.30     42.38 o
  -2  10  11     4796.96     4780.61    101.63 o
  -1  10  11     2985.32     2971.47     69.30 o
   0  10  11     2695.68     2910.09     76.13 o
   1  10  11     5969.87     5986.90    122.32 o
   2  10  11        4.22        5.62     27.04 o
   3  10  11     2117.45     2314.02    154.86 o
   4  10  11       14.27        4.80     28.33 o
   5  10  11       26.08       16.38     61.45 o
  -7  11  11     2168.78     2192.38    230.13 o
  -6  11  11      847.89      872.02     70.12 o
  -5  11  11      252.75      268.88     33.95 o
  -4  11  11      106.89      130.79     15.49 o
  -3  11  11      658.42      602.11     34.74 o
  -2  11  11        9.58       19.57     20.41 o
  -1  11  11      258.89      280.80     28.38 o
   0  11  11      661.24      634.76     38.84 o
   1  11  11     3109.04     3212.44    100.12 o
   2  11  11     1754.26     1728.00     74.80 o
   3  11  11      533.35      507.18     46.79 o
   4  11  11      443.52      476.65     56.26 o
  -6  12  11       29.55       83.41     28.37 o
  -5  12  11     1788.17     1841.65     88.86 o
  -4  12  11      652.52      619.38     44.77 o
  -3  12  11      248.86      250.65     26.16 o
  -2  12  11      671.54      651.85     32.53 o
  -1  12  11       18.63       -3.67     22.75 o
   0  12  11       30.05       24.21     21.62 o
   1  12  11      808.33      722.13     60.70 o
   2  12  11       63.85       21.52     34.02 o
   3  12  11     1226.88     1225.02    107.87 o
  -5  13  11     1894.63     1922.86    165.26 o
  -4  13  11      376.20      395.57     84.21 o
  -3  13  11     2988.53     3142.74    110.83 o
  -2  13  11      810.90      807.33     61.92 o
  -1  13  11      364.59      371.64     31.73 o
   0  13  11      851.01      960.84     46.57 o
   1  13  11       53.03       59.10     29.10 o
  -3  14  11        0.85       -2.37     20.85 o
  -2  14  11        2.22       32.19     25.74 o
  -1  14  11      219.31      178.22     32.84 o
 -11   0  12      952.16      905.57     95.87 o
 -10   0  12      557.76      390.01     70.85 o
  -9   0  12      220.84      157.79     38.79 o
  -8   0  12     2923.81     2837.00    186.44 o
  -7   0  12       35.82       23.59     20.56 o
  -6   0  12    21417.29    20800.31    313.93 o
  -5   0  12    13110.86    12951.20    209.19 o
  -4   0  12    26860.65    27475.96    353.75 o
  -3   0  12    35801.62    35733.33    448.92 o
  -2   0  12    13249.86    12505.65    200.38 o
  -1   0  12    14392.79    14570.96    263.92 o
   0   0  12     6017.98     5989.98    134.74 o
   1   0  12      129.49       63.53     47.22 o
   2   0  12     6492.79     6584.09    133.25 o
   3   0  12     1856.40     1438.50     50.46 o
   4   0  12     1848.38     1621.78     86.15 o
   5   0  12    11458.61    12026.36    299.12 o
   6   0  12     1802.83     1964.45    104.17 o
   7   0  12      908.55      889.22    105.94 o
 -11   1  12      310.22      421.71     87.33 o
 -10   1  12       49.38       73.82     31.69 o
  -9   1  12       79.60       26.29     25.99 o
  -8   1  12       42.77       92.72     28.19 o
  -7   1  12      482.99      373.90     23.80 o
  -6   1  12      924.88      781.54     28.63 o
  -5   1  12        2.38       14.56     12.66 o
  -4   1  12      189.98      158.53     14.82 o
  -3   1  12     1366.88     1540.47     31.83 o
  -2   1  12     4349.12     4202.54     68.51 o
  -1   1  12      391.20      329.28     23.87 o
   0   1  12     5381.68     5505.91     98.61 o
   1   1  12      162.64      115.94     25.51 o
   2   1  12       37.94       33.15     14.35 o
   3   1  12      163.66      108.97     22.40 o
   4   1  12       39.66       56.43     25.06 o
   5   1  12        0.72       23.69     28.56 o
   6   1  12     1199.71      957.54     53.39 o
   7   1  12       71.67       55.55     35.71 o
 -11   2  12       11.90      -18.46     31.47 o
 -10   2  12      208.28      177.19     34.23 o
  -9   2  12        7.86      -12.79     24.65 o
  -8   2  12        0.01       -2.69     27.81 o
  -7   2  12     1106.51     1009.92     45.31 o
  -6   2  12     2061.11     2137.13     42.21 o
  -5   2  12      102.81      113.55     14.83 o
  -4   2  12      635.79      765.76     24.66 o
  -3   2  12     2391.04     2614.39     40.89 o
  -2   2  12       69.31       54.31     14.50 o
  -1   2  12       38.64       21.85     16.26 o
   0   2  12       32.74       82.26     18.21 o
   1   2  12     3618.52     3350.25     76.56 o
   2   2  12        0.28       24.01     15.10 o
   3   2  12      238.67      354.97     25.80 o
   4   2  12      547.70      588.95     50.63 o
   5   2  12      262.16      192.82     32.04 o
   6   2  12       53.94       26.03     33.85 o
   7   2  12       77.08       77.59     36.30 o
 -10   3  12       13.08       -8.75     24.68 o
  -9   3  12     1119.61     1418.13     81.23 o
  -8   3  12       29.33       70.39     23.83 o
  -7   3  12     5659.10     6277.58    110.54 o
  -6   3  12     4480.22     4840.14     82.92 o
  -5   3  12      230.63      325.05     20.49 o
  -4   3  12     3312.50     3312.90     57.55 o
  -3   3  12     1945.24     2004.54     39.51 o
  -2   3  12     7971.24     7478.70    109.85 o
  -1   3  12      292.65      296.64     22.12 o
   0   3  12    12552.83    13387.47    175.35 o
   1   3  12      151.78      218.80     22.33 o
   2   3  12      657.80      460.87     32.12 o
   3   3  12      580.56      773.22     34.83 o
   4   3  12      653.68      586.73     39.91 o
   5   3  12       13.97       -9.78     23.89 o
   6   3  12     2841.71     3252.91    109.31 o
 -10   4  12      296.70      347.05     35.87 o
  -9   4  12      692.58      608.58     42.79 o
  -8   4  12      664.48      604.40     36.68 o
  -7   4  12     3047.07     2983.61     84.35 o
  -6   4  12        0.67       17.43     16.74 o
  -5   4  12      100.62       88.32     17.25 o
  -4   4  12       81.75       75.51     14.80 o
  -3   4  12        1.82       26.93     16.72 o
  -2   4  12      175.18      186.73     25.44 o
  -1   4  12     1894.36     1731.59     44.89 o
   0   4  12     2090.01     2235.98     48.45 o
   1   4  12     5034.09     5251.80     95.59 o
   2   4  12     1935.71     1992.26     54.24 o
   3   4  12     1392.99     1426.92     48.06 o
   4   4  12      202.88      239.94     31.17 o
   5   4  12       51.11       18.60     29.09 o
   6   4  12        5.83       10.61     43.57 o
 -10   5  12       37.46      -10.01     22.01 o
  -9   5  12     1037.17      824.87     41.83 o
  -8   5  12        6.34      -25.15     19.03 o
  -7   5  12      701.13      700.84     34.43 o
  -6   5  12     1038.43      991.04     45.29 o
  -5   5  12      120.54      191.03     20.17 o
  -4   5  12      858.81      683.84     29.55 o
  -3   5  12     1251.74     1489.81     38.72 o
  -2   5  12     3243.47     3098.34     67.90 o
  -1   5  12       44.30       24.45     19.43 o
   0   5  12     4678.41     4719.75     80.55 o
   1   5  12     1703.10     1650.78     49.86 o
   2   5  12       44.48       38.89     19.07 o
   3   5  12     1425.45     1136.74     44.35 o
   4   5  12      251.89      150.98     24.61 o
   5   5  12      316.55      247.35     41.08 o
   6   5  12     1997.91     1740.68     81.19 o
 -10   6  12      267.96      246.18     29.01 o
  -9   6  12      205.45      225.77     25.42 o
  -8   6  12     1190.13     1089.46     44.14 o
  -7   6  12       46.37       77.66     19.97 o
  -6   6  12    10390.30    10066.40    153.41 o
  -5   6  12     6333.77     5870.68     94.31 o
  -4   6  12    15243.14    14838.46    191.86 o
  -3   6  12    20963.21    20017.76    303.77 o
  -2   6  12     4859.61     4554.28     87.22 o
  -1   6  12     6229.92     6195.07    107.86 o
   0   6  12     3115.35     3017.10     61.76 o
   1   6  12      301.96      303.52     26.23 o
   2   6  12     3173.40     3221.13     73.30 o
   3   6  12      711.57      730.61     37.42 o
   4   6  12     1192.58     1288.12     73.51 o
   5   6  12     6173.52     6943.03    170.98 o
   6   6  12     1238.24     1393.46     75.97 o
  -9   7  12      470.48      432.32     31.94 o
  -8   7  12        0.31      -14.97     25.06 o
  -7   7  12      125.94       32.07     16.19 o
  -6   7  12      427.13      335.56     25.27 o
  -5   7  12        3.16      -20.43     17.99 o
  -4   7  12       41.61       78.49     26.49 o
  -3   7  12      367.49      399.98     32.79 o
  -2   7  12      606.95      614.90     37.45 o
  -1   7  12     2563.08     2651.77     63.86 o
   0   7  12      857.73      720.40     31.77 o
   1   7  12      426.29      495.01     43.81 o
   2   7  12      184.37      218.87     25.40 o
   3   7  12      468.61      503.08     38.65 o
   4   7  12      789.74      793.65     45.94 o
   5   7  12      231.48      259.86     42.70 o
  -9   8  12       13.84      -35.95     37.69 o
  -8   8  12      343.51      321.38     30.61 o
  -7   8  12       17.45       16.32     13.03 o
  -6   8  12     2669.02     2771.62     61.78 o
  -5   8  12       10.85       18.40     19.24 o
  -4   8  12      932.51      973.19     62.02 o
  -3   8  12     2584.13     2574.98     70.81 o
  -2   8  12       31.53       48.05     22.57 o
  -1   8  12      260.88      281.21     26.87 o
   0   8  12     1214.97     1220.83     45.95 o
   1   8  12      791.65      682.31     40.11 o
   2   8  12      459.64      468.25     41.58 o
   3   8  12       12.48      -14.48     21.54 o
   4   8  12      184.59      174.89     31.09 o
   5   8  12      365.62      401.69     46.75 o
  -8   9  12      113.67       46.69     23.06 o
  -7   9  12     1261.79     1280.59     50.94 o
  -6   9  12      893.28      831.30     32.48 o
  -5   9  12        0.71        3.96     18.64 o
  -4   9  12      384.69      466.06     31.51 o
  -3   9  12      903.30      986.28     44.48 o
  -2   9  12     3781.71     3743.33     89.13 o
  -1   9  12      402.24      339.59     28.78 o
   0   9  12     3153.36     3219.83     75.19 o
   1   9  12       23.62       46.88     63.01 o
   2   9  12      154.65      121.98     57.56 o
   3   9  12        5.65      -37.02     24.68 o
   4   9  12      581.48      494.23     46.69 o
  -8  10  12     1580.67     1444.52     70.72 o
  -7  10  12     1572.65     1350.14     67.04 o
  -6  10  12      815.66      714.47     87.77 o
  -5  10  12      454.37      452.71     30.36 o
  -4  10  12       20.29       30.77     31.93 o
  -3  10  12      375.14      407.74     31.82 o
  -2  10  12      729.88      718.05     39.83 o
  -1  10  12     1560.61     1564.50     51.93 o
   0  10  12     3658.91     3938.21     93.76 o
   1  10  12     3045.08     3283.35    101.06 o
   2  10  12     2230.82     2267.58     84.12 o
   3  10  12     1223.13     1191.25     75.35 o
   4  10  12       11.53       55.84     38.69 o
  -7  11  12      583.96      573.05     47.30 o
  -6  11  12      154.40      151.18     32.53 o
  -5  11  12      138.71      134.41     21.30 o
  -4  11  12      281.90      222.10     26.56 o
  -3  11  12       33.38       21.29     27.48 o
  -2  11  12      823.24      773.20     46.69 o
  -1  11  12      323.28      379.51     33.53 o
   0  11  12     1661.32     1711.22     62.24 o
   1  11  12       96.32       71.31     32.74 o
   2  11  12       68.87       81.57     33.82 o
   3  11  12      864.66      836.35     68.78 o
  -6  12  12     2103.71     2266.75    137.26 o
  -5  12  12      409.61      423.29     43.32 o
  -4  12  12     2770.49     2556.97     76.82 o
  -3  12  12     3104.12     3022.59     75.16 o
  -2  12  12      486.74      418.46     37.78 o
  -1  12  12      327.40      318.91     35.40 o
   0  12  12      195.74      284.46     45.21 o
   1  12  12      364.97      348.94     63.72 o
  -4  13  12        2.30       31.91     34.12 o
  -3  13  12       63.41       20.49     33.55 o
  -2  13  12       49.96       98.92     25.14 o
  -1  13  12      446.01      528.41     37.07 o
 -10   1  13     1259.51     1359.06     82.58 o
  -9   1  13      181.85       89.72     30.87 o
  -8   1  13      889.38     1113.08     52.44 o
  -7   1  13      574.09      612.46     34.35 o
  -6   1  13     3219.78     3188.88     60.99 o
  -5   1  13     2679.77     2542.77     46.82 o
  -4   1  13     8260.88     8172.93     91.50 o
  -3   1  13    12153.69    11844.48    135.43 o
  -2   1  13       22.35      -21.42     15.57 o
  -1   1  13     4855.81     5493.40    112.74 o
   0   1  13       46.02      121.46     24.14 o
   1   1  13        0.43       28.31     21.25 o
   2   1  13     3115.57     2889.84     63.64 o
   3   1  13      839.77      802.23     45.60 o
   4   1  13     2758.26     3035.78     88.05 o
   5   1  13     5259.86     5423.02    127.94 o
   6   1  13      200.38      136.04     40.38 o
 -10   2  13      117.67       71.38     37.44 o
  -9   2  13      446.58      444.17     41.82 o
  -8   2  13     1463.41     1544.78     59.14 o
  -7   2  13     8499.21     8298.23    137.48 o
  -6   2  13     1036.95      880.18     44.05 o
  -5   2  13     1848.00     1788.82     43.74 o
  -4   2  13     1455.63     1469.32     35.81 o
  -3   2  13     1740.62     1715.07     36.94 o
  -2   2  13      329.49      293.80     23.33 o
  -1   2  13      127.87      221.31     24.40 o
   0   2  13     1614.30     1697.49     58.77 o
   1   2  13     2439.25     2402.79     71.28 o
   2   2  13      541.91      453.27     27.71 o
   3   2  13       94.49       69.23     26.58 o
   4   2  13     1633.49     1700.06     81.76 o
   5   2  13      954.17      951.85     54.27 o
   6   2  13      427.65      330.80     47.82 o
 -10   3  13       15.88      -24.96     25.38 o
  -9   3  13       64.01       81.45     29.42 o
  -8   3  13       40.91       37.98     24.21 o
  -7   3  13       15.13       67.14     23.07 o
  -6   3  13       38.59       40.69     19.18 o
  -5   3  13        6.86        3.72     16.32 o
  -4   3  13       68.88       46.88     15.82 o
  -3   3  13      195.56      170.81     14.88 o
  -2   3  13       40.39       47.70     17.14 o
  -1   3  13      879.72      983.45     38.35 o
   0   3  13      423.23      378.67     32.51 o
   1   3  13      242.44      266.63     23.94 o
   2   3  13      477.28      410.52     28.76 o
   3   3  13      111.07       91.09     21.61 o
   4   3  13        8.89       36.67     26.86 o
   5   3  13       64.94      -16.01     33.63 o
   6   3  13       14.43       13.62     36.52 o
 -10   4  13      737.12      722.46     47.65 o
  -9   4  13     1749.55     1906.76     76.46 o
  -8   4  13     1718.82     1998.33     58.54 o
  -7   4  13    11788.69    11679.94    177.72 o
  -6   4  13     2569.63     2404.10     57.12 o
  -5   4  13     3357.93     3337.59     66.69 o
  -4   4  13     4495.26     4785.09     82.60 o
  -3   4  13      117.60       77.40     14.76 o
  -2   4  13       20.56       17.42     16.06 o
  -1   4  13      528.07      355.14     24.83 o
   0   4  13      293.59      344.69     54.24 o
   1   4  13     3627.91     3522.07     76.01 o
   2   4  13      508.24      458.61     30.59 o
   3   4  13       86.29       61.43     21.70 o
   4   4  13     2256.35     2078.52     72.95 o
   5   4  13      610.29      708.18     69.84 o
  -9   5  13       14.90       11.10     22.38 o
  -8   5  13      699.34      662.41     34.83 o
  -7   5  13      756.34      789.12     38.04 o
  -6   5  13     1698.63     1682.79     69.83 o
  -5   5  13     1681.23     1549.26     45.24 o
  -4   5  13     4544.43     4301.15     79.37 o
  -3   5  13     6398.33     6237.78    109.36 o
  -2   5  13       80.02       87.54     18.98 o
  -1   5  13      723.78      654.86     30.23 o
   0   5  13      757.72      934.19     38.99 o
   1   5  13      297.06      303.90     27.30 o
   2   5  13      587.59      546.01     33.10 o
   3   5  13       75.89       15.68     22.25 o
   4   5  13     1112.10     1140.49     80.73 o
   5   5  13     2682.18     2899.35    105.49 o
  -9   6  13      119.15       73.96     24.52 o
  -8   6  13       18.06       -5.93     17.42 o
  -7   6  13      304.95      259.41     24.86 o
  -6   6  13       35.60       66.27     20.72 o
  -5   6  13        9.79      -26.95     18.21 o
  -4   6  13      818.19      859.85     37.23 o
  -3   6  13       58.76       98.45     26.23 o
  -2   6  13      223.15      247.42     29.77 o
  -1   6  13      194.54      136.50     27.11 o
   0   6  13      221.76      217.07     35.67 o
   1   6  13       11.94      -17.85     19.70 o
   2   6  13      230.87      292.54     28.18 o
   3   6  13     1412.47     1270.48     55.43 o
   4   6  13       42.30       63.86     36.44 o
   5   6  13      241.42      266.46     46.18 o
  -9   7  13      236.81      181.94     22.53 o
  -8   7  13      407.44      406.49     27.36 o
  -7   7  13      302.80      296.28     24.95 o
  -6   7  13     2143.63     2056.40     79.17 o
  -5   7  13     1950.05     1736.29     85.86 o
  -4   7  13     3450.40     3457.88     75.44 o
  -3   7  13     5769.48     5479.64    115.11 o
  -2   7  13       39.99       70.93     24.75 o
  -1   7  13     4295.14     4556.41    103.16 o
   0   7  13       10.52       28.87     21.70 o
   1   7  13      159.95      169.48     28.06 o
   2   7  13     2416.20     2472.70     81.63 o
   3   7  13      678.93      661.73     43.36 o
   4   7  13     1657.29     2042.21     87.75 o
  -8   8  13        3.18        3.85     22.22 o
  -7   8  13     1178.42     1109.95     40.27 o
  -6   8  13       19.08       -4.03     15.97 o
  -5   8  13      171.23       99.09     24.29 o
  -4   8  13      483.88      610.76     37.19 o
  -3   8  13     2843.08     3172.64     92.92 o
  -2   8  13     1583.97     1550.03     57.91 o
  -1   8  13      858.04     1073.34     87.54 o
   0   8  13     2126.44     2073.24     67.45 o
   1   8  13      415.80      374.02     42.36 o
   2   8  13      212.26      234.44     36.19 o
   3   8  13      175.26      180.82     35.64 o
   4   8  13      349.24      392.54     45.51 o
  -8   9  13       39.48       46.88     25.25 o
  -7   9  13       37.56       83.43     18.01 o
  -6   9  13      351.89      396.24     26.81 o
  -5   9  13        3.96      -11.32     28.42 o
  -4   9  13       53.03       57.17     21.97 o
  -3   9  13      581.15      596.80     37.72 o
  -2   9  13      156.60      207.64     28.76 o
  -1   9  13     2253.02     2518.45     67.19 o
   0   9  13     1523.79     1384.83     57.91 o
   1   9  13      728.43      710.16     50.59 o
   2   9  13     1520.58     1435.30     70.99 o
   3   9  13      199.71      140.31     35.43 o
  -7  10  13     3700.14     3631.32    166.00 o
  -6  10  13     1330.48     1385.70     49.52 o
  -5  10  13     1320.42     1436.93     70.96 o
  -4  10  13     1501.48     1530.36     56.43 o
  -3  10  13        0.17      -29.89     19.92 o
  -2  10  13      249.64      349.79     33.81 o
  -1  10  13      421.79      489.69     36.81 o
   0  10  13       27.65       44.68     30.97 o
   1  10  13     1637.89     1786.58     86.59 o
   2  10  13      524.27      550.81     72.37 o
  -6  11  13      186.13      167.41     37.91 o
  -5  11  13      866.12      815.06     54.00 o
  -4  11  13      714.64      629.87     39.11 o
  -3  11  13      345.60      287.09     31.90 o
  -2  11  13       99.69       76.47     27.91 o
  -1  11  13       51.26       83.44     25.51 o
   0  11  13     1761.84     1957.65     79.74 o
   1  11  13      496.31      543.35     60.87 o
  -4  12  13      366.42      319.43     28.35 o
  -3  12  13        1.78      -29.05     25.02 o
  -2  12  13      447.38      491.00     42.00 o
  -1  12  13      140.13      101.66     31.03 o
 -10   0  14     1474.74     1719.58    130.99 o
  -9   0  14     1227.36     1621.07    125.77 o
  -8   0  14     2341.65     2883.86    163.40 o
  -7   0  14      286.41      173.62     57.64 o
  -6   0  14      573.71      205.09     54.53 o
  -5   0  14        6.89        1.12     24.73 o
  -4   0  14     5086.64     4963.40    191.17 o
  -3   0  14      104.21      151.24     38.79 o
  -2   0  14       52.15       12.53     45.66 o
  -1   0  14       21.84       16.57     29.70 o
   0   0  14     2866.81     3067.97    175.14 o
   1   0  14       89.67      277.56     46.58 o
   2   0  14     2934.61     3340.50    129.71 o
   3   0  14       61.87       18.33     40.63 o
   4   0  14     5571.94     6220.80    196.53 o
   5   0  14     1707.82     1490.81     96.87 o
 -10   1  14      174.91      164.25     45.43 o
  -9   1  14        8.32       55.13     37.23 o
  -8   1  14      223.50      297.94     46.95 o
  -7   1  14      736.15      710.16     42.25 o
  -6   1  14       17.40       39.93     18.41 o
  -5   1  14        5.07        3.88     13.74 o
  -4   1  14      103.43      103.09     18.10 o
  -3   1  14     1660.27     1711.59     60.27 o
  -2   1  14      113.04       96.07     24.46 o
  -1   1  14      270.63      323.51     32.24 o
   0   1  14       98.84      101.92     26.01 o
   1   1  14      305.12      237.21     41.21 o
   2   1  14       12.98       63.22     49.21 o
   3   1  14        7.12      -38.42     25.61 o
   4   1  14        0.24       37.31     52.52 o
   5   1  14      538.09      573.30     57.74 o
  -9   2  14      110.01      150.32     42.02 o
  -8   2  14      687.95      570.05     42.91 o
  -7   2  14       62.53      166.90     28.83 o
  -6   2  14      583.72      534.98     30.56 o
  -5   2  14       17.48       15.35     17.18 o
  -4   2  14     2162.08     2406.79     53.76 o
  -3   2  14       10.55       17.48     18.58 o
  -2   2  14       53.87      107.05     26.74 o
  -1   2  14      440.77      349.29     33.73 o
   0   2  14        4.84       62.91     25.35 o
   1   2  14      258.51      361.16     48.22 o
   2   2  14     1630.70     1510.31     65.37 o
   3   2  14      190.23      174.13     33.58 o
   4   2  14     2396.76     2066.66     77.08 o
   5   2  14      868.31      635.08     48.83 o
  -9   3  14     1540.43     1395.46     58.93 o
  -8   3  14     4927.26     4873.37    152.83 o
  -7   3  14     8855.47     8412.30    142.15 o
  -6   3  14     6201.70     6163.43    102.96 o
  -5   3  14     5172.10     5349.73    137.87 o
  -4   3  14     3009.88     2846.02     64.82 o
  -3   3  14        9.38      -21.66     16.10 o
  -2   3  14     6472.93     6423.12    129.28 o
  -1   3  14      738.13      680.04     40.91 o
   0   3  14     5247.72     5691.22    121.56 o
   1   3  14    10712.48    10908.62    195.20 o
   2   3  14     4205.45     4130.85    109.56 o
   3   3  14     4303.19     4778.33    115.20 o
   4   3  14     2777.63     2968.21     91.90 o
   5   3  14      107.86       56.34     36.43 o
  -9   4  14       17.11        5.53     22.56 o
  -8   4  14       11.82        9.88     27.21 o
  -7   4  14      162.90      309.64     30.41 o
  -6   4  14      836.72     1014.64     44.55 o
  -5   4  14      683.15      807.51     40.39 o
  -4   4  14     1661.75     1853.14     50.12 o
  -3   4  14        0.56      -26.46     17.64 o
  -2   4  14        3.92       -2.12     18.69 o
  -1   4  14       19.11      -22.75     21.02 o
   0   4  14      590.79      582.00     40.20 o
   1   4  14       44.35      169.07     25.59 o
   2   4  14       99.01       62.32     28.92 o
   3   4  14      262.78      228.40     35.27 o
   4   4  14      806.17      806.39     60.01 o
  -9   5  14        6.73       42.56     22.13 o
  -8   5  14      617.51      568.91     34.84 o
  -7   5  14     1145.71     1102.23     65.82 o
  -6   5  14      236.87      322.13     40.29 o
  -5   5  14      449.59      555.86     33.68 o
  -4   5  14      626.15      684.79     32.48 o
  -3   5  14      185.36      194.10     25.04 o
  -2   5  14     1335.35     1315.22     47.76 o
  -1   5  14        0.10      -13.50     20.94 o
   0   5  14       18.49       60.67     24.99 o
   1   5  14     1445.24     1354.19     50.05 o
   2   5  14        0.35      -37.89     31.17 o
   3   5  14        8.69      -24.67     26.01 o
   4   5  14      111.70       93.00     39.49 o
  -8   6  14     1004.72     1179.94     55.66 o
  -7   6  14      209.06      161.12     24.04 o
  -6   6  14      724.35      498.23     31.66 o
  -5   6  14      119.20       83.97     22.47 o
  -4   6  14     3602.09     3520.48    113.35 o
  -3   6  14      110.51      149.94     26.50 o
  -2   6  14        9.48       12.95     19.44 o
  -1   6  14        0.61       36.36     34.80 o
   0   6  14      997.00     1087.39     61.49 o
   1   6  14       13.71       -3.76     21.94 o
   2   6  14     1400.46     1371.28     61.51 o
   3   6  14       34.62       42.52     33.32 o
   4   6  14     3681.13     4381.82    132.42 o
  -8   7  14       39.97       42.73     20.21 o
  -7   7  14       14.87       -2.61     17.77 o
  -6   7  14       86.67      130.19     22.61 o
  -5   7  14      496.50      514.86     31.72 o
  -4   7  14     1448.67     1466.25     53.46 o
  -3   7  14     3581.29     3559.19     79.74 o
  -2   7  14     2200.19     2350.67     72.39 o
  -1   7  14     1593.66     1770.65    104.59 o
   0   7  14      165.06      269.13     31.24 o
   1   7  14      112.04       84.11     26.48 o
   2   7  14        5.50       -8.81     26.67 o
   3   7  14       15.60      -40.14     38.25 o
  -7   8  14        0.78       13.72     21.58 o
  -6   8  14       29.38        9.49     19.36 o
  -5   8  14      374.80      338.98     27.49 o
  -4   8  14     1005.65     1117.10     50.29 o
  -3   8  14        2.19       16.88     23.17 o
  -2   8  14       42.28       62.85     25.59 o
  -1   8  14      603.00      481.54     45.50 o
   0   8  14        4.77       21.61     25.20 o
   1   8  14      614.98      609.29     48.21 o
   2   8  14     1501.89     1357.52     68.98 o
   3   8  14       26.13       15.89     41.31 o
  -7   9  14     2784.92     2629.80     99.44 o
  -6   9  14     1111.57      917.91     50.56 o
  -5   9  14     1288.37     1197.71     44.99 o
  -4   9  14      858.74      798.10     44.49 o
  -3   9  14      172.73      197.54     29.57 o
  -2   9  14     1134.53     1082.13     55.36 o
  -1   9  14       56.89       51.23     31.06 o
   0   9  14     1587.88     1643.15     74.98 o
   1   9  14     3061.14     3215.12    104.13 o
   2   9  14     1156.09     1163.22     66.65 o
  -5  10  14      616.00      592.74     39.32 o
  -4  10  14      359.46      347.04     33.49 o
  -3  10  14        0.46      -25.98     21.01 o
  -2  10  14        5.25       14.22     24.50 o
  -1  10  14     1114.39     1051.91     74.61 o
   0  10  14      686.23      634.66     50.63 o
   1  10  14      344.22      371.28     46.01 o
  -4  11  14      497.41      570.12     40.41 o
  -3  11  14        3.29       28.90     28.05 o
  -2  11  14      894.26      922.80     54.47 o
  -1  11  14       53.40       32.27     36.12 o
  -9   1  15     1813.24     1865.19     98.00 o
  -8   1  15     1012.35      990.07     71.38 o
  -7   1  15       55.46      158.67     46.87 o
  -6   1  15      141.36      150.65     42.29 o
  -5   1  15       38.85       -8.36     25.03 o
  -4   1  15        9.93       -1.76     21.43 o
  -3   1  15     3986.90     4065.13     98.59 o
  -2   1  15      672.99      672.02     72.12 o
  -1   1  15     1305.63     1265.55     57.18 o
   0   1  15     3267.38     3030.94     87.35 o
   1   1  15      277.91      310.12     38.02 o
   2   1  15        8.63      -38.70     25.80 o
   3   1  15      305.87      338.39     40.10 o
   4   1  15     2077.64     2129.42     95.77 o
  -9   2  15      428.56      412.44     54.78 o
  -8   2  15     1987.32     2047.15    100.11 o
  -7   2  15     1382.40     1345.00     79.86 o
  -6   2  15       29.99       23.73     55.51 o
  -5   2  15     1692.15     1621.49     72.60 o
  -4   2  15      222.36      260.05     50.57 o
  -3   2  15        1.18       27.86     24.00 o
  -2   2  15      823.01      781.64     47.33 o
  -1   2  15      524.05      372.05     36.37 o
   0   2  15     3064.34     3274.04     91.04 o
   1   2  15     6076.04     5787.20    129.14 o
   2   2  15      539.83      497.51     43.58 o
   3   2  15     2942.50     3269.77    109.39 o
   4   2  15       73.06      115.81     74.27 o
  -9   3  15        1.58      -43.67     74.64 o
  -8   3  15      111.25      144.38     42.79 o
  -7   3  15       34.11       68.18     31.79 o
  -6   3  15      289.32      245.95     33.06 o
  -5   3  15       69.73       42.73     37.32 o
  -4   3  15       44.29       18.21     28.10 o
  -3   3  15       32.89       54.90     29.31 o
  -2   3  15        1.81       -7.84     30.02 o
  -1   3  15      143.70      164.26     30.13 o
   0   3  15       34.42       37.26     27.71 o
   1   3  15       93.39      190.08     41.83 o
   2   3  15       55.73        1.18     28.37 o
   3   3  15        0.22       55.12     32.17 o
  -8   4  15     1490.35     1476.79     59.30 o
  -7   4  15     1417.62     1310.11     60.06 o
  -6   4  15        7.84      -30.55     20.36 o
  -5   4  15     2209.23     2198.00     63.30 o
  -4   4  15       38.17       83.35     32.16 o
  -3   4  15      155.05      278.21     38.27 o
  -2   4  15     2017.01     2195.69     82.72 o
  -1   4  15      655.46      693.65     44.14 o
   0   4  15     3668.18     3870.84    100.80 o
   1   4  15     5763.89     5989.98    133.77 o
   2   4  15      856.07      869.71     52.13 o
   3   4  15     3321.86     3824.99    105.34 o
  -8   5  15       25.53       50.73     23.77 o
  -7   5  15      300.87      282.84     29.14 o
  -6   5  15      151.22      145.27     33.17 o
  -5   5  15      483.79      523.02     38.86 o
  -4   5  15      255.07      268.62     27.73 o
  -3   5  15      629.03      618.20     48.88 o
  -2   5  15      177.98      133.35     34.25 o
  -1   5  15      662.95      620.70     49.93 o
   0   5  15     1362.42     1456.47     74.67 o
   1   5  15      453.66      520.42     48.52 o
   2   5  15       76.79       34.79     29.34 o
   3   5  15      543.34      558.87     53.23 o
  -7   6  15        6.17       40.17     20.73 o
  -6   6  15       14.87        5.68     19.44 o
  -5   6  15     1077.62      976.77     43.46 o
  -4   6  15      309.40      340.02     30.55 o
  -3   6  15      381.40      493.63     47.19 o
  -2   6  15     1378.59     1579.11     75.28 o
  -1   6  15      529.14      526.77     51.47 o
   0   6  15      154.66      197.89     40.25 o
   1   6  15      201.17      119.03     37.49 o
   2   6  15       17.57      -46.51     34.25 o
  -7   7  15       68.20       73.70     22.33 o
  -6   7  15      596.40      639.84     35.94 o
  -5   7  15      385.10      361.50     30.30 o
  -4   7  15       57.38       78.61     23.55 o
  -3   7  15     2592.04     2867.30     83.62 o
  -2   7  15     1133.73     1195.15     97.70 o
  -1   7  15      676.67      645.99     52.89 o
   0   7  15     2136.74     2301.41     90.98 o
   1   7  15       53.35       43.37     39.58 o
   2   7  15       34.11       19.03     37.90 o
  -6   8  15       30.71        8.82     20.98 o
  -5   8  15       78.29       62.40     21.97 o
  -4   8  15      552.19      573.51     35.69 o
  -3   8  15      112.95      162.95     36.43 o
  -2   8  15       11.62       -3.63     29.82 o
  -1   8  15        0.01       16.20     30.87 o
   0   8  15      851.60      876.19     92.05 o
   1   8  15     1223.64     1082.15     82.29 o
  -5   9  15      461.95      457.33     32.90 o
  -4   9  15       13.93       15.75     20.91 o
  -3   9  15      196.03      171.44     30.21 o
  -2   9  15      112.59       93.44     35.52 o
  -1   9  15      223.50      147.59     46.22 o
   0   9  15        6.79       61.40     53.12 o
  -8   0  16     1141.63      869.53    102.48 o
  -7   0  16        9.36      -56.24     46.87 o
  -6   0  16     2997.74     2874.10    168.68 o
  -5   0  16      328.05      368.43     75.70 o
  -4   0  16     3726.75     4000.73    487.66 o
  -3   0  16     7724.03     7364.30    211.93 o
  -2   0  16     5980.14     5808.52    183.11 o
  -1   0  16     7286.08     7653.85    220.30 o
   0   0  16     3209.39     3416.17    138.67 o
   1   0  16      284.98      426.96     59.79 o
   2   0  16      974.80     1118.76     82.77 o
  -8   1  16      544.61      626.35     64.14 o
  -7   1  16        0.43      -21.29     33.63 o
  -6   1  16        3.88      -16.56     34.11 o
  -5   1  16        5.79       -7.84     34.91 o
  -4   1  16      221.41      201.22     38.14 o
  -3   1  16       21.48       39.88     27.92 o
  -2   1  16      238.75      287.18     37.25 o
  -1   1  16       80.66       96.90     33.33 o
   0   1  16     1510.48     1530.47     66.96 o
   1   1  16      620.11      512.27     45.16 o
   2   1  16      570.33      526.94     45.49 o
  -8   2  16       18.27       51.84     39.39 o
  -7   2  16       94.37       84.73     40.81 o
  -6   2  16      540.37      395.73     53.60 o
  -5   2  16        7.16        4.21     35.36 o
  -4   2  16      133.72      220.91     37.94 o
  -3   2  16     1001.50      928.52     58.07 o
  -2   2  16      375.33      206.70     32.98 o
  -1   2  16      359.53      413.12     65.63 o
   0   2  16      262.50      346.75     40.12 o
   1   2  16      162.83      141.55     34.88 o
   2   2  16       12.28      -10.72     34.11 o
  -8   3  16      737.54      497.93     58.38 o
  -7   3  16      317.80      506.80     58.05 o
  -6   3  16       57.97       79.41     35.20 o
  -5   3  16      225.12      313.94     43.24 o
  -4   3  16     1619.27     1695.60    100.28 o
  -3   3  16        1.87      -13.77     27.70 o
  -2   3  16      188.46       63.88     33.15 o
  -1   3  16       62.06      108.90     31.65 o
   0   3  16     5112.62     5497.18    128.23 o
   1   3  16      928.76      848.09     52.90 o
   2   3  16      786.48      976.94     57.16 o
  -7   4  16      700.78      636.45     61.50 o
  -6   4  16      140.98      126.07     34.73 o
  -5   4  16      569.86      620.42     50.89 o
  -4   4  16       35.87       81.20     33.09 o
  -3   4  16        2.45       39.81     31.59 o
  -2   4  16       90.12       60.85     33.20 o
  -1   4  16       39.03       67.60     34.23 o
   0   4  16        5.56       55.97     36.94 o
   1   4  16      314.80      372.37     42.48 o
   2   4  16      282.97      283.90     39.38 o
  -7   5  16       95.00      103.24     38.35 o
  -6   5  16       42.86       21.89     31.75 o
  -5   5  16       23.28      -24.07     28.49 o
  -4   5  16      127.99      106.63     42.79 o
  -3   5  16      216.79      279.23     53.13 o
  -2   5  16      256.63      255.67     43.21 o
  -1   5  16       99.65       95.84     37.96 o
   0   5  16     2000.95     2119.23     91.29 o
   1   5  16      549.64      528.30     54.30 o
  -6   6  16     1253.30     1287.79     69.43 o
  -5   6  16      113.18       83.41     64.06 o
  -4   6  16     2270.76     2470.59    112.09 o
  -3   6  16     3912.95     3820.18    119.74 o
  -2   6  16     2698.71     2648.64     99.03 o
  -1   6  16     4138.07     4337.01    144.27 o
   0   6  16     2023.93     2123.89     93.45 o
   1   6  16       38.23       88.74     36.56 o
  -5   7  16       29.22        3.18     31.31 o
  -4   7  16      389.16      345.09     48.84 o
  -3   7  16       63.95       55.65     46.09 o
  -2   7  16       12.07       43.26     34.77 o
  -1   7  16      158.39      148.47     41.36 o
   0   7  16      169.55      177.61     41.21 o
  -4   8  16      527.04      640.88     54.25 o
  -3   8  16      969.66      891.13     61.27 o
  -2   8  16       69.41       70.45     35.72 o
  -6   1  17       98.66       96.45     42.81 o
  -5   1  17      369.70      322.14     52.02 o
  -4   1  17     2102.75     2189.40    120.17 o
  -3   1  17     3130.09     2945.55    103.91 o
  -2   1  17      998.34     1089.39     57.38 o
  -1   1  17     4727.88     5327.50    127.76 o
   0   1  17      319.87      251.11     39.30 o
   1   1  17       75.96      137.29     36.33 o
  -6   2  17      336.91      260.87     51.18 o
  -5   2  17     1630.96     1593.52    122.84 o
  -4   2  17     1655.72     1657.66     97.46 o
  -3   2  17        0.97       12.46     31.41 o
  -2   2  17       94.45      106.56     63.74 o
  -1   2  17      304.25      435.78     49.63 o
   0   2  17     1085.61     1021.84     64.03 o
   1   2  17       19.24       -4.18     31.12 o
  -6   3  17       83.46      107.28     45.22 o
  -5   3  17       40.29      126.66     37.81 o
  -4   3  17       75.69      103.11     38.47 o
  -3   3  17       67.32       70.41     44.04 o
  -2   3  17       14.79       -9.09     30.98 o
  -1   3  17      149.79      153.57     40.43 o
   0   3  17       40.10      -10.25     34.77 o
  -5   4  17     2017.54     2246.18     92.38 o
  -4   4  17     2280.03     2411.37     95.19 o
  -3   4  17       61.04       37.32     34.64 o
  -2   4  17      232.34      219.36     42.14 o
  -1   4  17        1.20       -6.88     32.95 o
   0   4  17      560.03      536.65     57.57 o
  -5   5  17       60.69       20.72     34.34 o
  -4   5  17     1046.95     1073.57     69.31 o
  -3   5  17     2062.43     1899.78     85.86 o
  -2   5  17      551.18      492.53     54.09 o
  -1   5  17     1770.17     1753.01     84.49 o
  -3   6  17        5.34       -3.42     34.83 o
  -4   0  18     1990.45     1859.08    150.14 o
  -3   0  18      388.91      300.37     84.73 o
  -3   1  18        0.14       12.81     43.32 o
 
